# Supplementary material for: Pilot Study on the Use of Untargeted Metabolomic Fingerprinting of Liquid-Cytology Fluids as a Diagnostic Tool of Malignancy for Thyroid Nodules
Source: Metabolites. 2023 Jun 23;13(7):782. doi: 10.3390/metabo13070782 (PMC10384948; doi:10.3390/metabo13070782)
Supplement: Supplementary file 1 [file metabolites-13-00782-s001.zip]

Archive with 2 entries (2 files):
- metabolites-2423628_supplementary.pdf
- Table S5.Database final.xlsx
