# Supplementary material for: Pilot Study on the Use of Untargeted Metabolomic Fingerprinting of Liquid-Cytology Fluids as a Diagnostic Tool of Malignancy for Thyroid Nodules
Source: Metabolites. 2023 Jun 23;13(7):782. doi: 10.3390/metabo13070782 (PMC10384948; doi:10.3390/metabo13070782)
Supplement: Supplementary file 1 [file metabolites-13-00782-s001.zip › Table S5.Database final.xlsx]

## Sheet: File
name mzrt	row m/z	row retention time	SAE Top List	row identity (main ID)	row identity (all IDs)	row identity (main ID + details)	B01	B02	B03	B04	B05	B06	B07	B08	B09	B10	B11	B12	B13	B14	B15	B16	B17	B18	B19	B20	B21	B22	B23	B24	B25	B26	IB01	IB02	IB03	IB04	IB05	IB06	IB07	IB08	IB09	IB10	IB11	IB12	IB13	IB14	IB15	IB16	IB17
						Category	BENIGN
						Label	1	1	1	1	1	1	1	1	1	1	1	1	1	1	1	1	1	1	1	1	1	1	1	1	1	1	1	1	1	1	1	1	1	1	1	1	1	1	1	1	1	1	1
POSmz253.91rt1.51	253.91	1.5125	1				291004	266409	303395	247066	191508	172897	221835	260361	303690	338476	273795	305780	222847	229673	280975	333730	249866	237553	249872	276266	252688	249980	362718	180849	179586	274443	292526	327493	197330	343110	385184	299028	386878	330957	419067	486635	354772	435286	512473	61602	403408	418182	318368
POSmz247.965rt2.02	247.965	2.02042	2				107831	61473	142820	78825	42912	84140	72340	42630	143641	37037	171533	77741	82367	72293	98036	179671	86548	171780	180290	113895	124844	149046	176281	118197	137569	167380	123607	90265	234455	117220	84771	104634	69814	98164	86081	199791	183404	61077	149669	44993	72942	96791	106995
POSmz325.942rt2	325.942	2.00222	3				98577	55233	166951	89715	39271	80349	72339	42759	133461	49075	120064	99460	76868	74175	114132	187780	85001	168430	156762	153094	130672	105863	184363	102638	127289	131035	159612	83382	194012	123961	90472	98921	75561	107591	91241	179759	195722	77258	199887	48072	83739	121934	128173
POSmz225.914rt1.51	225.914	1.50701	4				326947	252218	185029	298584	270606	231794	295857	211948	276462	331390	270688	303988	297237	308466	288738	210192	201581	312805	276212	298851	230779	204813	416442	258626	194595	236999	246598	337107	317910	244186	340718	398739	275185	347039	393571	566637	336730	504815	417135	78655	491390	474070	384135
POSmz229.954rt2.01	229.954	2.01464	5				261168	173320	493101	215984	98779	264485	177391	156822	458797	140205	383995	229341	297045	270946	363415	597333	226791	560038	530369	382494	365276	400888	581137	367583	341446	487654	418780	287287	631534	359421	283056	348521	192590	343804	285713	618651	649433	264051	553000	137518	213976	309331	290933
POSmz257.949rt2	257.949	2.00262	6				451300	281379	920589	381730	230438	415410	343143	281850	752706	225931	804691	455353	444754	461036	666850	1023969	449718	968819	919156	662151	703526	778822	1058544	659352	676077	877509	648874	540668	1196660	715866	499258	548167	318388	563369	501365	989793	1138513	378611	939297	205129	369079	495821	538061
POSmz210.933rt1.7	210.933	1.70238	7				141890	71604	108641	71753	102806	92463	152645	142963	139793	73932	74544	99742	107362	73485	159948	102977	123637	72877	63293	101413	90449	97527	153463	75101	87051	114325	101102	143638	88960	98964	30020	152114	104569	124004	129302	90248	144203	57015	94868	20960	112124	85704	122835
POSmz162.907rt1.49	162.907	1.49256	8	Phosphoroselenoic acid	Phosphoroselenoic acid	ID: HMDB0003840_Name: Phosphoroselenoic acid_Molecular formula: H3O3PSe_Identification method: HMDB All metabolites - M+H.txt	97888	90699	135806	119180	107768	111661	111647	124031	120784	166522	129965	165238	167283	142629	119371	110299	161584	165368	198053	211637	189204	171480	231087	156036	118496	195033	180382	194780	242542	211439	191535	131062	151305	191291	240893	134690	202632	224162	297267	125574	244927	199986	247301
NEGmz108.901rt1.65	108.901	1.6471	9				219554	226801	256812	269171	216948	83680	208607	270802	258779	187655	287073	192580	189428	507401	363756	214109	405317	1028409	425936	121185	159630	118464	118458	142601	192307	308059	759781	161947	326584	258236	834482	193593	293721	167376	460769	263300	773365	244266	246882	595388	330070	336044	184136
POSmz250.939rt1.41	250.939	1.4076	10				2962005	3346455	336623	3407565	1409052	166164	901755	1357388	990146	295798	1517918	296125	112142	15000000	5465182	826923	9781550	1051214	208540	492235	1274803	288891	191135	37911	33394	143877	409654	216489	250777	644003	5600299	452154	1082890	478063	1125967	676319	643819	158124	321347	1448615	1249862	634397	93204
POSmz229.041rt10.88	229.041	10.8827	11				280520	2162583	807977	315140	579972	104494	62376	716640	655081	353408	469541	171434	72678	1302037	3099827	218608	2381973	66146	117849	69822	589908	135739	176057	14454	59851	2305249	1534348	107402	331862	2336578	472736	590339	214552	59736	390685	147573	355792	34135	90054	209606	117820	155627	42933
POSmz311.9rt1.78	311.9	1.78141	12				87747	54436	69584	47959	65907	66941	73969	64638	61880	70695	66918	86754	71416	66269	67643	82976	54800	49487	51247	92512	74464	73217	100758	66264	60283	68523	68264	94994	69193	92308	25655	84930	73202	93608	87255	72764	110502	41463	63554	22033	62565	74164	63468
NEGmz434.872rt1.41	434.872	1.40684	13				661536	3113085	150635	2520908	814202	52491	745031	1070243	753154	129229	1258849	139967	22471	8725902	5332805	785280	8821885	798819	77252	259725	919034	133413	90816	5523	11106	50439	186838	59021	86985	730951	5612288	321299	1112290	509111	805801	538166	577001	34729	110576	1646348	1139749	328297	22581
POSmz217.08rt2.56	217.08	2.56052	14				104171	190321	829004	327817	206118	234305	181519	53353	25794	60221	47592	125696	379443	143483	209937	204797	72569	113263	142030	54589	144095	315440	160808	931944	475022	896704	546283	343692	165515	783033	41034	197034	39898	174038	39449	181363	374663	0	19519	32693	15944	21275	0
POSmz307.083rt2.56	307.083	2.55963	15	(-)-Epigallocatechin	(-)-Epigallocatechin/(+)-Gallocatechin/Glutathionate(1-)	ID: HMDB0038361_Name: (-)-Epigallocatechin_Molecular formula: C15H14O7_Identification method: HMDB All metabolites - M+H.txt	247210	192789	285105	0	146880	0	286942	183711	29418	453202	0	172609	87546	199486	27891	85731	33522	462515	264759	0	202996	122924	423160	320116	34061	53914	0	242595	223594	314056	56499	164382	52712	104119	216955	418503	3411550	40878	61461	391546	0	23323	0
NEGmz207.011rt11.03	207.011	11.0305					1598357	1882603	2104214	1481351	1621732	307863	949867	1833935	892625	747117	4980564	523299	258418	11500000	5857129	1725350	5850514	732198	169172	414587	1519195	335097	1377988	236906	286890	4373062	947390	346646	2420968	3366832	5786458	1764096	2602532	408657	2175501	626516	1238848	246258	667556	2955067	1596636	1556742	229229
POSmz307.931rt2	307.931	2.00456					153808	118600	274374	174704	65191	167667	126992	122835	295736	74416	293521	168468	146795	154723	228372	355328	186832	341686	322193	220450	241134	273332	356005	195222	186971	303255	317777	200692	367270	254697	222845	228647	144717	206521	193044	341211	433931	184734	422470	104625	166713	253202	246058
POSmz289.921rt2.01	289.921	2.01027					44855	24346	53808	34122	17604	41275	37129	27928	68553	22021	50778	42152	37754	39678	69152	89564	53259	94124	85532	62167	62115	52167	84559	55851	45363	55498	69200	74004	104927	76976	50704	63335	45831	69949	60988	73155	104304	56780	144850	29668	48019	57057	71116
POSmz252.97rt2.18	252.97	2.18076					133528	81267	302530	115256	73221	129936	100389	69806	227412	55821	219176	97761	128124	124284	164865	282405	137335	294448	1371711	181868	198093	224814	314873	191320	185628	227935	235634	155671	328195	197345	128420	132354	92642	165792	114655	282616	311442	112461	289971	55924	97320	142400	137299
POSmz215.912rt1.69	215.912	1.69135					114756	67786	82242	84646	82708	91236	68245	76632	92465	87346	70225	88818	95302	77762	82422	106364	76179	64375	80528	108228	91102	92075	123361	72724	68992	84548	106528	139460	83687	119394	27667	111440	118818	118267	113911	96560	131455	50768	127108	18455	92446	90140	98222
NEGmz105.959rt2.41	105.959	2.41459					87613	77139	131503	72265	79892	107845	68145	78341	54417	63731	71888	86556	75732	79937	87102	72313	75608	82547	78850	20007	25850	87167	57465	64831	65848	52054	78685	55632	64967	77376	86176	83827	95076	106965	84274	19946	24334	13336	17910	13609	18606	19150	18712
NEGmz106.065rt11.59	106.065	11.5866		3-Ethylpyridine	3-Ethylpyridine_2,4-Dimethylpyridine_2,6-Dimethylpyridine_Benzylamine_O-Toluidine	ID: HMDB0029734_Name: 3-Ethylpyridine_Molecular formula: C7H9N_Identification method: HMDB All metabolites - M-H.txt	20979	0	24089	0	0	0	0	0	0	11611	10535	11006	11486	15806	13282	17434	12742	17368	13301	20004	17262	28352	20762	27539	41028	31656	15616	11691	31214	27789	20599	17685	12553	24724	15909	16649	21189	12868	8321	15878	15472	21637	11558
NEGmz106.979rt1.86	106.979	1.85607					15300	0	34713	15034	0	22422	20386	16915	27701	12874	20307	22014	18586	19689	17190	20584	23514	10144	0	19869	29001	51839	21728	14562	11676	0	24021	14680	16784	21436	24017	14458	16793	14488	18004	29141	25070	24233	23455	24525	26789	18708	15770
NEGmz108.995rt1.94	108.995	1.9445					81506	73469	100273	86603	65654	79383	68661	99317	101405	90073	92745	114986	123055	108726	98527	58778	203943	69731	100071	131096	117142	87692	92135	66073	68017	60006	73010	55029	61754	67829	164257	83692	150254	124279	88298	75098	107935	72996	132156	138416	119759	115120	80798
NEGmz119.049rt12.08	119.049	12.083		4-Hydroxystyrene	4-Hydroxystyrene_Phenylacetaldehyde_2,3-Dihydrobenzofuran_2-Methylbenzaldehyde_3-Methylbenzaldehyde_4-Methylbenzaldehyde_Acetophenone_Lentialexin_Styrene Oxide	ID: HMDB0004072_Name: 4-Hydroxystyrene_Molecular formula: C8H8O_Identification method: HMDB All metabolites - M-H.txt	738526	470673	2465780	816567	760218	1355926	729360	555816	1207097	635669	824431	846394	806095	625949	1239795	1076401	500658	1411124	2285182	1145109	1539382	1756693	2119178	2799894	2569071	1901819	1846838	692958	1826307	1598280	663576	869797	527379	2158728	1199799	1055642	1668212	1236354	1914139	1828693	1897483	2049794	1019001
NEGmz130.13rt14.88	130.13	14.8767					54490	46857	83962	32058	51928	72400	50811	47938	37161	44625	51915	169276	33552	79095	63693	76866	48806	82462	79822	96601	47710	150854	95597	361086	164964	277835	84871	55557	66616	71989	174224	56950	59686	97796	51152	26691	69146	46763	24103	36828	85404	132556	76886
NEGmz133.99rt1.87	133.99	1.86951					1574750	1791065	1899937	1208046	1442512	1509226	1769245	1855656	1488443	1317952	1518072	1420803	2029202	3189056	3210968	1726770	3246132	2900232	2342696	2025284	2151381	2034150	2146513	2015872	2013707	4063867	2133641	1034212	2054982	2556457	3853992	2585971	2484294	2599747	2991125	2036610	2392371	2255664	2254604	3106764	2290969	2481173	2138490
NEGmz134.008rt2.2	134.008	2.19908		Benzothiazole	Benzothiazole	ID: HMDB0032930_Name: Benzothiazole_Molecular formula: C7H5NS_Identification method: HMDB All metabolites - M-H.txt	18572	16478	0	11629	14455	21372	15160	20194	15194	16834	15947	17196	18152	16342	16359	19302	19370	9352	22610	19092	16784	38415	14509	0	17236	0	15962	14631	0	26592	17294	20043	21646	15420	24050	16241	16189	24623	15793	17525	43026	38497	32657
NEGmz136.916rt1.63	136.916	1.63477					1755449	1631006	2145027	1055139	1859486	2005889	1494730	1537026	1261032	1573596	1399836	1851711	1820327	1508986	1663642	1957026	1627351	1301126	1245035	1485296	1985345	2064173	2196609	2147086	2321386	1814501	1584005	1815865	1792248	2184551	493007	1896037	1369677	1919867	1410108	1324572	1823907	506441	848283	36552	608236	1154841	829426
NEGmz149.096rt14.25	149.096	14.2543		Thymol	Thymol_Perillyl aldehyde_(+)-(S)-Carvone_2-(4-Methylphenyl)-2-propanol_2-Methyl-1-phenyl-2-propanol_4-Phenyl-2-butanol_Cuminyl alcohol_4-tert-Butylphenol_2-trans-4-trans-7-cis-Decatrienal_1-Methoxy-4-propylbenzene_(2E,4Z,7Z)-2,4,7-Decatrienal_2-(4-Methylphenyl)-1-propanol_Teresantalal_(R)-Carvone_2,6,6-Trimethyl-1,4-cyclohexadiene-1-carboxaldehyde_Myrtenal_3-Caren-5-one_(-)-Pinocarvone_5-Isopropy…	ID: HMDB0001878_Name: Thymol_Molecular formula: C10H14O_Identification method: HMDB All metabolites - M-H.txt	2524734	1421398	4281788	1430091	2650396	2876524	1754902	3127492	2221733	2768788	2906762	3902817	3922369	2557243	2734603	2311954	7827851	3132818	4056269	6005201	7060697	5273021	6568894	5136823	3303764	3756817	3098309	1495608	2274379	2293735	6245004	3844196	5953153	5719050	3875268	4411600	5975900	2400705	4744261	3072998	3171596	4789229	2940993
NEGmz149.985rt1.78	149.985	1.78055					588105	386062	126310	311797	368066	347525	522401	401663	345002	492788	457601	538966	1008181	227877	368924	152906	408762	636418	1346207	687155	381249	45537	54801	36628	28597	25857	265791	298367	22863	224715	534689	494735	763748	619106	594341	409047	400995	670650	755607	812354	607566	718460	727175
NEGmz150.885rt1.62	150.885	1.62237					2970238	2672747	6590500	2168076	2569122	4429179	2715087	2783113	1756272	2621403	3055307	2793979	3820173	3138429	3414251	3464855	3170550	3601562	11300000	3008011	5692290	6641602	5151853	7396798	6161726	7177909	4850031	2831848	8690872	5618206	4404185	4097717	2904796	4911329	3437735	8852524	5614405	4326633	2944161	389259	2253575	3116246	3025144
NEGmz153.867rt1.67	153.867	1.66671					920004	969743	667939	729911	689368	638316	766496	657592	688697	753722	638656	605255	617802	533447	497791	729071	704450	728691	795142	715469	599669	647085	691797	637109	625565	565645	537389	574205	594004	473485	482266	516636	564769	526112	617499	541724	480042	612718	534653	163066	429489	701117	471490
NEGmz161.06rt17.4	161.06	17.4038		4,5-Dihydro-1-benzoxepin-3(2H)-one	4,5-Dihydro-1-benzoxepin-3(2H)-one_3-(4-Methoxyphenyl)-2-propenal_Safrole_Cassiastearoptene_Methyl cinnamate_3,6-Dimethyl-2(3H)-benzofuranone_Cinnamyl formate_Allyl benzoate_1,2-Dihydronaphthalene-1,2-diol	ID: HMDB0029714_Name: 4,5-Dihydro-1-benzoxepin-3(2H)-one_Molecular formula: C10H10O2_Identification method: HMDB All metabolites - M-H.txt	224700	255076	245618	221298	227698	316322	234253	253724	237364	256605	324900	352788	241455	312353	247272	315222	254013	347951	308796	235318	266625	323853	375560	333444	258716	255374	337054	224348	205773	264860	172285	231356	280783	352391	225207	165332	174737	223620	213241	305401	343760	551083	407150
NEGmz163.039rt11.97	163.039	11.9662		Phenylpyruvic acid	Phenylpyruvic acid_m-Coumaric acid_4-Hydroxycinnamic acid_2-Hydroxycinnamic acid_Enol-phenylpyruvate_cis-p-Coumaric acid_Coumaric acid_Methyl Phenylglyoxalate	ID: HMDB0000205_Name: Phenylpyruvic acid_Molecular formula: C9H8O3_Identification method: HMDB All metabolites - M-H.txt	11400000	7627407	38700000	12300000	12100000	20000000	11400000	9042389	18400000	9042006	13000000	13200000	12300000	9079909	19100000	18400000	7877448	21600000	35500000	18200000	23900000	28100000	33300000	41400000	39300000	30100000	28800000	9275988	27300000	24300000	10100000	12200000	8500604	33400000	18400000	15800000	24000000	19500000	29800000	28400000	28400000	33000000	16700000
NEGmz164.956rt1.58	164.956	1.58358					6191799	7552155	5613790	2348209	4773986	4763802	5515060	3649711	7175967	3844050	5307198	5428003	3703117	4900824	5812354	6760744	5142778	5282351	2658611	3744365	4523495	6078850	4219777	6293900	6891051	5312257	4077923	9027629	6006501	5770704	1903501	4992809	8024362	5623329	7680456	2768116	4122601	2392128	1840384	453012	4452651	5989662	5778300
NEGmz165.98rt1.89	165.98	1.89158		2(3H)-Benzothiazolethione	2(3H)-Benzothiazolethione	ID: HMDB0030524_Name: 2(3H)-Benzothiazolethione_Molecular formula: C7H5NS2_Identification method: HMDB All metabolites - M-H.txt	671494	486319	545593	373705	483708	584853	558570	481019	373268	399160	646360	469223	707315	355201	636221	355565	412573	941368	611013	638580	597056	538642	605037	617053	614919	475722	588751	433154	535843	679134	748678	808212	838822	994533	719767	639854	654185	952456	978668	958141	987143	978385	1031319
NEGmz168.849rt1.69	168.849	1.68654					57463	58965	69565	89646	59858	74996	76784	76366	73208	73173	76215	62809	67472	66350	72618	81390	71103	96365	209812	89325	69692	60615	63517	94868	59108	70983	85121	57851	88155	74850	127034	75004	62428	58194	60226	89088	72253	136889	94202	12848	113548	101807	128393
NEGmz170.901rt1.65	170.901	1.64839					257246	228249	234052	263318	240309	108053	225972	247969	242513	163196	253425	161557	138668	532811	378219	265689	378122	770858	111086	135474	180300	80640	131610	128838	96936	239240	598715	181089	181682	251328	192750	185946	255770	114054	336914	103378	616175	66756	169650	68457	165960	245597	154517
NEGmz172.841rt1.69	172.841	1.69061					305170	325607	196820	349602	232946	211734	252779	232156	266339	257321	278522	224375	244020	175690	208318	268224	230089	273998	206090	263376	189444	174094	205762	144156	179921	125347	218208	234175	173379	201946	299622	241923	207823	181382	229977	196507	154749	316112	292642	98678	324398	330319	301665
NEGmz173.885rt1.73	173.885	1.72607		Iodate	Iodate	ID: HMDB0001061_Name: Iodate_Molecular formula: IO3_Identification method: HMDB All metabolites - M-H.txt	37720	49498	0	57075	0	0	29096	32798	31277	18166	38667	0	0	56447	38404	15261	50708	39991	0	0	0	0	0	0	0	15756	0	0	0	0	90044	21706	38611	0	34953	0	0	25792	43042	14348	75341	48330	47844
NEGmz174.838rt1.69	174.838	1.69143					323751	275085	191638	336177	260922	221020	237045	224953	235997	292064	208223	209989	249044	160214	171379	246956	258129	261406	223647	248458	229199	163289	194505	161959	185844	164720	208108	272231	143179	170776	283088	235466	200216	216833	266216	214425	131760	314581	310530	90879	332857	361251	287901
NEGmz181.946rt1.71	181.946	1.7079					1160554	1968208	837440	1546488	1817275	765855	1978221	2440861	2455738	1152253	2100799	1107589	683848	4352510	3891369	1674321	3484731	1911280	201720	1138439	1027321	620911	1017007	343398	447645	1821908	1030332	1005394	551172	1670282	939729	1363192	1940154	795999	2292414	269803	606391	277667	862400	194459	994085	1682026	962396
NEGmz181.991rt9.27	181.991	9.26991		Saccharin	Saccharin	ID: HMDB0029723_Name: Saccharin_Molecular formula: C7H5NO3S_Identification method: HMDB All metabolites - M-H.txt	277331	311991	438364	249363	157284	269526	306958	229194	204118	194856	286835	244663	320267	258751	173329	320263	279974	274092	296619	367609	213989	365356	369823	424111	638096	2584321	448276	226415	464427	315420	299698	208690	225015	245791	203691	379341	564111	309190	253695	512921	227487	371616	269754
NEGmz185.033rt2.07	185.033	2.06846					0	0	71087	0	0	21593	0	0	0	0	0	0	10542	0	0	46095	0	0	0	0	0	68355	9009	70189	57261	53272	50069	19732	37169	101918	0	9349	0	0	0	16586	17219	0	0	0	0	0	0
NEGmz187.041rt2.47	187.041	2.46923		Isoplumbagin	Isoplumbagin	ID: HMDB0035291_Name: Isoplumbagin_Molecular formula: C11H8O3_Identification method: HMDB All metabolites - M-H.txt	34162	42032	192972	39394	65949	15467	31873	0	0	7814	287857	6658	0	101625	92326	25074	88303	436497	218636	91809	319832	206496	59756	290759	453747	407605	166314	20143	112352	87589	46280	18626	0	15752	54397	383610	1482821	0	0	15892	8927	6813	0
NEGmz188.021rt2.42	188.021	2.42053					45893	30232	44956	20086	28431	51496	45898	38087	27034	33764	41063	27720	51159	36560	46634	33748	54655	56746	69360	52403	66133	69376	55510	58159	55321	44601	40526	31439	54553	47669	42564	58899	59645	72823	50315	60703	60190	56197	59475	63302	52662	68643	63968
NEGmz189.857rt1.78	189.857	1.77597					49759	75871	22259	134222	57491	21954	99074	130323	221344	65737	106712	72130	44483	242524	196926	99655	304608	244986	85222	86400	69179	48617	56539	32227	26746	105781	76635	58984	38661	63828	458619	106772	175791	53420	209050	52580	40544	142918	257790	686572	377737	305294	277393
NEGmz190.071rt2.52	190.071	2.51897		Calystegine C1	Calystegine C1_1-Isothiocyanato-4-phenylbutane_2-Butylbenzothiazole_Dihydro-6-isopropyl-2,4-dimethyl-4H-1,3,5-dithiazine_Dihydro-4,6-dimethyl-2-(1-methylethyl)-4H-1,3,5-dithiazine	ID: HMDB0031346_Name: Calystegine C1_Molecular formula: C7H13NO5_Identification method: HMDB All metabolites - M-H.txt	0	0	0	16742	14264	0	0	0	8209	0	0	9487	0	0	0	10046	144595	156692	327778	228738	197323	351934	18441	16685	17866	25259	0	0	13770	11553	112472	154628	113999	199696	202708	152530	174543	16369	11428	15502	13006	17835	12092
NEGmz193.946rt1.87	193.946	1.86644					35223	36078	68007	14927	34305	34005	30452	39285	19341	23892	18872	29653	50861	60025	56281	27563	46152	38549	76509	34932	64409	69775	63232	67782	58003	127240	41579	22905	65585	68448	48609	58207	42652	64029	46884	65873	53280	36849	29196	13660	25188	33636	26270
NEGmz194.946rt1.64	194.946	1.64421					8895849	9285849	7468932	4904804	11600000	9349779	7669471	7493443	7358347	7921416	5890547	9613019	7755690	7596622	7881327	10000000	8899677	4049273	1408297	10000000	7953021	6237095	8578565	7148371	8890780	5519208	5466478	11200000	3249334	8129033	346624	7675775	6299946	8089883	5820668	1736952	5644594	508305	1624702	9332	1232071	3866573	2367091
NEGmz194.967rt1.9	194.967	1.90334					19910	26839	61944	14561	39950	32637	38746	18260	11339	16754	16320	33534	36276	35160	30100	42114	17521	12993	41687	21694	53398	86698	36733	65517	66684	58185	26522	41318	85284	60257	0	23493	16040	38605	18071	26635	93389	0	9889	0	0	9612	7990
NEGmz195.81rt1.73	195.81	1.72933					11600000	10000000	8940153	10500000	9570790	9294139	9362081	8443450	8085254	9616540	8892601	8232380	8508934	7293664	7376931	9562528	8477189	9985207	11300000	9053162	8720693	8279582	8751636	7934288	8096498	7468218	8990354	8120466	7683765	8372004	10700000	8624507	7648265	8009161	7880209	9751740	8191450	10900000	9546366	5126878	9630312	10500000	11600000
NEGmz197.807rt1.73	197.807	1.72981					14900000	12800000	12000000	13500000	12000000	12300000	11900000	10700000	10800000	12100000	11400000	10700000	11300000	9374031	9770095	12200000	10900000	12400000	14600000	11400000	10800000	10600000	11200000	9877993	9755982	9505090	11800000	9759444	10200000	10400000	13200000	10600000	10100000	9774446	9863082	12400000	11000000	13700000	12300000	6662062	12500000	13200000	14200000
NEGmz198.004rt8.72	198.004	8.71929					34126	24383	47985	30118	34186	35335	29986	29554	24851	26486	33677	27708	38948	36440	32659	39249	44059	71794	26077	40452	40810	224297	68118	44742	45621	42186	55666	19865	34026	49912	51564	44903	60392	73024	51139	33587	39618	40582	31724	32381	81110	119909	113098
NEGmz198.917rt1.64	198.917	1.63734					2081835	2569748	2569627	1511268	3058663	2893741	2259084	2504705	1961069	2362769	1861510	2531834	2393604	2204925	2542174	2769443	2392939	1242224	528100	2765581	2314571	2278682	2429972	2633379	2842550	1830562	1836918	3204773	1382546	2451598	166892	2355158	2107405	2579038	1866039	821545	1923778	232154	716659	6984	438096	1325475	724619
NEGmz200.002rt8.95	200.002	8.94837					718984	350481	710228	477582	506132	718632	499880	678101	503496	639467	671554	888666	826523	620256	730990	597521	505687	336539	291675	731996	720784	1893790	583754	573406	441329	469186	662522	317876	558151	489127	446903	278678	462193	463283	297894	472338	608598	709039	927430	858754	976957	1257265	1052173
NEGmz200.805rt1.72	200.805	1.72127					191001	144630	159458	167446	140720	139548	163155	132881	128703	127343	127409	128597	137162	96667	124557	139878	126742	108017	174752	164096	130455	127263	117395	135256	101873	96233	120913	116948	92590	101432	153794	134043	126273	100484	111577	157197	111074	137587	150631	76201	141846	170516	186406
NEGmz201.022rt10.74	201.022	10.7364		Bergaptol	Bergaptol_Xanthotoxol_4-ethylphenylsulfate_3-ethylphenyl Sulfate	ID: HMDB0013679_Name: Bergaptol_Molecular formula: C11H6O4_Identification method: HMDB All metabolites - M-H.txt	1956027	1660274	1663324	910288	1707976	1645689	1730388	1820728	1345343	1428874	1687141	1657008	1055583	1663934	1758808	844765	1096327	1736178	1138712	1151282	1512572	1782543	1757111	1838148	1172900	1263510	1630868	1023214	754699	1171119	1613880	1233533	1785401	1697077	1330964	1066585	1036240	1983573	2412638	2023158	1761837	1789381	1932028
NEGmz201.801rt1.73	201.801	1.72763					1520174	1331213	1268294	1378689	1263158	1269342	1272908	1202582	1220009	1195633	1251128	1104235	1155946	849764	1053849	1225447	1083702	1291468	1427512	1146516	1132702	1036897	1168625	947352	1081779	969218	1190678	1058763	995373	1041526	1409924	1115338	1016683	1056821	972628	1234136	1124150	1505320	1239896	665351	1339903	1294058	1497280
NEGmz201.978rt1.87	201.978	1.87461					60489	71112	56608	46175	49255	42115	65911	70993	59462	43231	53520	52431	59945	129165	124126	59601	101772	120474	57123	58913	73257	77810	82452	70069	73548	170159	68733	49282	64800	93287	154375	109357	100299	93088	121748	50828	92469	98942	90018	127295	98097	108675	100107
NEGmz202.025rt10.7	202.025	10.6998					145008	148459	124355	76656	151710	153553	155394	141622	126468	143569	147354	139639	90749	161969	164393	75573	101454	150210	106480	86985	146368	168977	145690	157850	103324	103574	142943	81521	72282	106720	165583	99915	169538	152685	117753	108039	88764	158062	221765	164709	149504	164265	150464
NEGmz203.11rt17.78	203.11	17.781		4-Hydroxy-3-(3-methyl-2-butenyl)acetophenone	4-Hydroxy-3-(3-methyl-2-butenyl)acetophenone_alpha,alpha-Dimethylanisalacetone_6-(1-Hydroxyethyl)-2,2-dimethyl-2H-1-benzopyran_3-Isovalidene-3alpha,4-dihydrophthalide_Hexyl 3-mercaptobutanoate_cis-3-Hexenyl benzoate_Benzyl 2,3-dimethyl-2-butenoate_Phenethyl tiglate_Butyl cinnamate_Isobutyl cinnamate_2-Phenylethyl 3-methyl-2-butenoate_(S)-3-Mercaptohexyl butyrate_3-Mercaptohexyl butyrate_Cinnamyl …	ID: HMDB0030770_Name: 4-Hydroxy-3-(3-methyl-2-butenyl)acetophenone_Molecular formula: C13H16O2_Identification method: HMDB All metabolites - M-H.txt	109600	76956	94233	48280	95957	122727	67463	95601	87330	105759	93604	55195	90567	82825	104008	60491	90220	145400	71994	87761	67811	114826	97014	79551	63354	73854	110172	75645	71687	89236	51833	87393	121554	106620	105794	69171	69071	96418	117212	87488	84781	72907	106621
NEGmz203.996rt2.35	203.996	2.35206					36502	24916	28764	15559	23089	30074	25555	19390	22119	19046	20529	18641	37978	22162	33565	18554	26341	26876	34923	34062	39926	42094	29725	24710	13147	12405	28044	16911	8864	27889	33583	36960	34546	45974	39256	38585	35432	51247	38770	69217	47724	54082	46202
NEGmz205.839rt1.71	205.839	1.71281					622494	616351	814249	668235	517238	662007	487854	516036	498029	500130	537309	465911	545931	374945	387088	694439	519784	654734	1265221	571077	732272	841445	781234	799200	879796	845814	585503	435011	714864	565994	517346	406030	461294	540516	473553	637029	687210	598321	476870	203023	405798	726835	686293
NEGmz207.081rt15.76	207.081	15.7556		Chalcone	Chalcone_1-Methoxyphenanthrene	ID: HMDB0003066_Name: Chalcone_Molecular formula: C15H12O_Identification method: HMDB All metabolites - M-H.txt	112220	86596	104869	67141	106617	149443	98639	145680	108330	96241	123655	120859	153243	138933	151877	98929	132728	136650	180967	117695	101495	343068	401204	399303	382989	393797	137426	83017	203802	125506	128492	123844	132673	171815	155044	89091	122777	33750	49464	30148	53956	48480	36027
NEGmz207.836rt1.71	207.836	1.71008					598583	635193	806157	589104	541965	583565	512404	453029	503882	563903	507281	481047	462508	381631	407295	682982	594520	636160	1150964	588213	670373	789428	734717	770842	728454	752411	506753	408206	700184	498747	534531	373247	458090	484941	423093	583109	639653	592219	450631	178034	416287	699501	638794
NEGmz208.844rt1.61	208.844	1.61419					1078350	989832	2795572	769974	853869	1789789	980783	954706	599581	818517	1215299	1000221	1445329	1117906	1332760	1202654	1175177	1379055	6010774	1017135	2509772	2669432	1864578	3306886	2369896	3276634	2328683	1087887	4446044	2346989	2131566	1382109	1110451	2327124	1318127	4315684	2608045	1975584	1277592	120147	1007909	1254077	1324444
NEGmz210.842rt1.61	210.842	1.61486					1373692	1341400	3598316	883884	1240331	2298708	1254151	1218687	791300	1107017	1478973	1221844	1709925	1513277	1689670	1798989	1374029	2050258	8044491	1598257	3029277	4244984	2543659	3987048	3414104	4649610	2536583	1314681	5937006	3476506	2940816	1967061	1506646	2714575	1841713	5380479	3133215	2621465	1578552	152126	1237620	1887338	1921072
NEGmz211.087rt15.06	211.087	15.0564		Harmine	Harmine_Carbanilide	ID: HMDB0030311_Name: Harmine_Molecular formula: C13H12N2O_Identification method: HMDB All metabolites - M-H.txt	331027	119902	93506	69276	82344	117631	104381	100247	89022	145549	90997	64725	105464	127882	136217	122601	182971	96913	79097	159626	172430	104140	171407	128450	177525	145364	109890	103543	150908	200259	172346	153224	105316	227130	728222	134539	152048	232644	132983	206765	203642	160733	117150
NEGmz211.882rt1.8	211.882	1.80238					0	0	0	0	0	0	0	0	0	0	0	0	0	0	0	0	0	12292	0	12312	35935	148851	57189	60957	48849	230807	0	0	0	0	0	0	0	0	12409	58319	596177	0	0	0	0	0	0
NEGmz212.017rt2.39	212.017	2.38916					0	0	39694	0	31085	23598	18881	9884	27569	0	126754	26668	17373	25364	13550	141947	9463	153556	44898	7907	12207	28741	15255	30262	17359	98177	37860	44669	50130	56035	22493	37438	11311	14967	56801	74974	18908	6309	8628	7341	0	8792	5229
NEGmz212.886rt1.63	212.886	1.62914					7725454	8187487	12200000	5647626	8095966	11100000	7480553	7745309	5606391	7731540	7902726	8340800	9803877	8497170	9152951	9353283	8873417	6465082	8965846	8990500	12200000	13400000	12200000	12800000	13200000	11400000	10100000	8867073	12900000	11800000	2859189	9847848	7919502	10500000	7974011	9838348	10300000	3565879	4285772	93767	3093616	6459737	4677800
NEGmz214.033rt13.08	214.033	13.0838					358047	182864	95339	84125	133664	124098	98341	108033	69610	154456	66629	35194	82350	146574	124918	134679	175274	102893	41731	321546	118013	105734	49114	93132	138105	124111	121393	73720	144256	212396	110586	153325	63079	54279	128212	144938	144854	167171	55995	132222	113847	107449	98787
NEGmz215.082rt10.48	215.082	10.4783		L-1,2,3,4-Tetrahydro-beta-carboline-3-carboxylic acid	L-1,2,3,4-Tetrahydro-beta-carboline-3-carboxylic acid	ID: HMDB0035665_Name: L-1,2,3,4-Tetrahydro-beta-carboline-3-carboxylic acid_Molecular formula: C12H12N2O2_Identification method: HMDB All metabolites - M-H.txt	32144	41619	71444	25956	38574	65377	55259	56079	24157	34583	92079	28104	79582	34340	72061	68528	67095	1379126	72378	74849	102610	82907	77716	79133	75952	67906	74388	46364	86842	93010	61692	88639	89775	95145	70045	98767	94340	61390	70943	63630	64720	60435	73854
NEGmz215.11rt18.85	215.11	18.8456		3-[4-Hydroxy-3-(3-methyl-2-butenyl)phenyl]-2-propenal	3-[4-Hydroxy-3-(3-methyl-2-butenyl)phenyl]-2-propenal	ID: HMDB0040833_Name: 3-[4-Hydroxy-3-(3-methyl-2-butenyl)phenyl]-2-propenal_Molecular formula: C14H16O2_Identification method: HMDB All metabolites - M-H.txt	0	28306	37996	0	20619	31304	51290	46313	29943	24809	35156	21283	20522	0	27238	21158	0	49656	145071	38573	32378	34286	25748	54541	53168	39185	32778	36291	75717	80766	47599	0	25683	81018	51074	89856	60079	48525	0	0	0	0	0
NEGmz215.868rt1.75	215.868	1.75115					113908	117448	113189	120939	83159	116516	110162	93906	102675	91521	97030	86321	77886	72704	72631	84437	48213	80673	194219	72217	70207	77867	80473	98642	67368	85867	84886	80953	92279	66709	96250	63997	64265	63335	82907	100246	76554	90520	87280	66839	88040	84362	85548
NEGmz216.88rt1.63	216.88	1.62618					759493	880645	1108939	602206	825881	1209573	888805	792460	562444	796186	815696	843500	1095645	835513	941142	1044227	920980	578309	953925	902222	1175774	1208005	1043338	1206347	1387744	1299507	1116924	977652	1271681	1125140	300484	1084160	752970	1235467	757861	947871	1155225	324311	443727	122749	303307	639842	514475
NEGmz216.928rt1.64	216.928	1.63611					12500000	14100000	14000000	8117110	17300000	14600000	12400000	11800000	10200000	12000000	10200000	15300000	13100000	12800000	13300000	16100000	13400000	6947504	3096002	14600000	13500000	11700000	14200000	12600000	14800000	10200000	10500000	16400000	7683130	14100000	897862	13300000	11000000	14000000	9831051	4304361	11200000	1279088	3423787	16627	2345407	6267250	3896726
NEGmz217.087rt13.28	217.087	13.2781		(R)-Bitalin A	(R)-Bitalin A	ID: HMDB0040358_Name: (R)-Bitalin A_Molecular formula: C13H14O3_Identification method: HMDB All metabolites - M-H.txt	0	32735	24784	21160	0	31050	18085	24910	27720	0	23802	19297	61918	28043	63884	38154	51363	43761	127820	46487	43068	111628	92811	69517	189402	130010	25224	14226	79564	70742	37598	40008	114443	79153	28307	72645	85057	81729	44450	87051	69970	49380	126425
NEGmz218.035rt1.8	218.035	1.79962					46452	43372	74429	34369	45859	158227	97540	127218	82192	57096	110020	160588	116557	51735	123816	334736	18748	327308	178242	13915	342091	552303	78133	731536	717427	664871	244812	166607	196822	226028	173006	177590	196023	229361	178646	135272	207516	98929	89275	0	150451	312167	0
NEGmz220.871rt1.59	220.871	1.59495					753629	391532	1914030	544491	695043	1321974	614956	577547	414776	660829	680381	498881	930934	896608	885017	743173	1010097	276420	2036139	948177	1598133	1077779	1468155	1316848	1019001	1348202	1282220	494574	1778319	1430802	1004379	1235721	394437	1178884	365348	1423271	1462292	971233	662690	74904	636221	276639	519597
NEGmz222.113rt17.51	222.113	17.5146		Cerulenin	Cerulenin	ID: HMDB0015168_Name: Cerulenin_Molecular formula: C12H17NO3_Identification method: HMDB All metabolites - M-H.txt	31935	29104	70326	0	25209	44820	27116	35403	39016	25252	32013	44847	29361	0	36220	20806	0	470786	474138	354787	534778	255572	134688	242492	265478	267848	36078	28077	50292	60628	35126	41311	40787	501344	468357	448805	810244	47184	16876	29265	22081	30734	31115
NEGmz222.829rt1.7	222.829	1.69609					161052	129675	127839	135860	147663	97950	132682	129442	140508	84478	143290	91618	80050	199750	158061	106901	163877	86557	34434	97476	115673	63702	93355	39677	51168	195252	110687	80843	56450	156711	225810	101109	126881	70617	152727	56667	86903	54344	81715	324922	132933	85634	52688
NEGmz223.831rt1.68	223.831	1.6803					115945	107192	64590	100940	70069	75193	69722	59292	76453	67804	85328	61778	47485	63282	63403	39826	36711	29463	35182	52191	47988	31316	54044	20016	25788	29056	42617	72570	40696	47483	19478	47131	36834	46568	53759	34769	35558	39002	38210	11417	47271	48131	41105
NEGmz224.068rt11.2	224.068	11.2007					37515	34393	32971	27610	44798	36445	26741	31490	25698	35109	40210	47948	36164	37511	42325	31005	38815	44094	42322	39553	41999	83681	46790	39669	43547	39087	36281	37878	34532	36755	46808	45855	43253	35232	41320	50475	48138	39109	50112	55686	59560	69288	62601
NEGmz224.14rt16.73	224.14	16.7329					0	0	30706	0	0	0	0	0	0	0	0	0	0	0	0	0	0	0	30478	0	24484	0	0	0	0	0	77502	0	0	0	0	0	0	0	0	22623	0	0	0	0	0	0	0
NEGmz224.826rt1.7	224.826	1.69537					111121	170895	136521	121018	127007	89963	144036	121977	140968	115509	116429	91195	50688	144160	154167	154920	156077	106624	59361	85132	68562	86824	97536	54622	44089	170414	102672	105192	70181	122211	217337	141426	158116	87705	141004	54046	69426	74633	73061	356335	123436	82169	59085
NEGmz224.912rt1.59	224.912	1.58758					611856	529426	387879	301799	540854	610395	143138	444491	586171	401658	484098	205922	415074	651330	673311	278946	652445	223673	232134	414835	429938	415727	483775	404492	373425	259898	544916	248335	469347	594937	190658	583507	352507	590786	417751	279432	428805	106575	155832	35297	271149	188370	301400
NEGmz225.985rt2.47	225.985	2.46544					112565	47073	108541	49439	88826	96716	82435	103014	92387	99622	131838	138304	142773	121068	111661	93121	108618	70499	100307	142836	130405	153671	201597	131492	152502	134283	89232	58890	91861	83803	153538	99223	120206	96158	82333	108769	104316	127738	138331	128104	141285	189020	133880
NEGmz228.86rt1.66	228.86	1.66339					128028	126173	104321	182205	165633	91313	142093	158091	162666	117023	166150	99897	98922	278218	250592	173527	247644	368466	142869	73328	102843	64679	75487	75053	76716	121853	336462	99311	165947	169531	171366	118073	153728	98205	229720	98204	412888	106950	133395	57408	125704	231522	119016
NEGmz228.902rt1.59	228.902	1.58934					1624851	1524778	2043473	442428	844467	2072266	168421	561530	759360	401655	1218979	218199	697698	1229788	1621385	706019	1281044	829961	5632649	595975	798803	3532723	936691	3443930	3347611	3408171	2128609	812506	4868087	2779943	2458017	1458290	1041796	2803004	1165717	3816476	2818193	536919	383683	205580	885520	692128	1133124
NEGmz230.028rt13.75	230.028	13.7544					1021858	524442	199408	220973	253808	351655	232365	297699	237178	330939	237359	156448	185488	518670	397597	418570	346111	295105	113948	640548	283275	500718	647021	343254	551875	532615	314717	247289	388358	488998	833956	373040	207647	134431	360778	366504	348281	787414	356318	559562	571162	554888	325385
NEGmz230.858rt1.66	230.858	1.66497					96654	110848	81973	114958	105989	86611	124726	91302	102756	101891	117448	84115	75432	243310	162538	80815	118204	264664	73019	73173	69766	43201	61135	66670	55047	76851	232374	81920	92549	110615	159384	107383	108376	86020	122017	54615	231289	72591	99509	54387	102681	123145	79650
NEGmz231.027rt12.09	231.027	12.0875		4-Hydroxy-8-methoxy-2H-furo[2,3-h]-1-benzopyran-2-one	4-Hydroxy-8-methoxy-2H-furo[2,3-h]-1-benzopyran-2-one_9-Hydroxy-4-methoxypsoralen	ID: HMDB0032659_Name: 4-Hydroxy-8-methoxy-2H-furo[2,3-h]-1-benzopyran-2-one_Molecular formula: C12H8O5_Identification method: HMDB All metabolites - M-H.txt	1638263	849784	4041985	1331743	1484854	2405372	1380544	1081908	2324132	1085847	1761607	1715111	1548069	1092068	2308192	2432848	1159612	2802068	4242763	2372739	2941633	3551243	4480771	5009092	4921848	3824540	3450487	1210229	3262013	3005976	1240170	1641066	1048197	3707473	2186269	1964501	2959676	2486342	3411689	3393719	3371263	4119916	2273351
NEGmz231.139rt17.88	231.139	17.8779		Pterosin O	Pterosin O_6-[(3,4-Methylenedioxy)phenyl]-3,3-dimethyl-1-hexene_(Z)-8-Decene-4,6-diyn-1-yl 3-methylbutanoate_1(10),11-Eremophiladiene-2,9-dione_Alantolactone_Isoalantolactone_(S)-Bilobanone_Alloalantolactone_Furoeremophilone 1_alpha-Amylcinnamyl formate_Costunolide_Furanogermenone_Germacrone-13-al_Turmeronol B_Turmeronol A_1,3,11(13)-Eudesmatrien-12-oic acid_(E)-9-(3-Furanyl)-2,6-dimethyl-2,6-non…	ID: HMDB0030761_Name: Pterosin O_Molecular formula: C15H20O2_Identification method: HMDB All metabolites - M-H.txt	42809	64832	51611	37446	66983	61510	59206	80087	46584	48902	44828	50796	60836	54311	56307	39172	76392	61194	80640	95923	73221	207527	130600	97402	158208	90351	61873	62381	56993	78917	58576	50170	73188	70465	80612	61309	73124	82612	55297	77227	88542	114914	108346
NEGmz232.031rt12.07	232.031	12.0683		Dopamine 4-sulfate	Dopamine 4-sulfate_Dopamine 3-O-sulfate	ID: HMDB0004148_Name: Dopamine 4-sulfate_Molecular formula: C8H11NO5S_Identification method: HMDB All metabolites - M-H.txt	189761	100025	445251	151894	183944	267118	196820	115172	261921	139458	177661	193107	179619	138750	238292	269295	144090	329889	520040	245465	364562	386112	439952	510599	531588	399997	326427	133817	363209	297278	131876	184245	117410	396984	234553	206378	329215	251595	372026	412208	388395	453817	238293
NEGmz232.902rt1.64	232.902	1.63651					127597	198168	191604	204707	186885	197377	138005	153078	218270	101935	183006	99674	110569	351853	323031	227596	257203	342400	65591	68670	89622	56369	68715	107227	71474	92451	304575	145815	83850	113422	199081	136105	147977	75449	229494	46437	346179	41677	79665	17843	45895	144943	50836
NEGmz232.944rt1.63	232.944	1.62868		(alpha-D-mannosyl)7-beta-D-mannosyl-diacetylchitobiosyl-L-asparagine, isoform B (protein)	(alpha-D-mannosyl)7-beta-D-mannosyl-diacetylchitobiosyl-L-asparagine, isoform B (protein)	ID: HMDB0062252_Name: (alpha-D-mannosyl)7-beta-D-mannosyl-diacetylchitobiosyl-L-asparagine, isoform B (protein)_Molecular formula: C7H7IO_Identification method: HMDB All metabolites - M-H.txt	1571272	2301486	2516282	911321	1092797	1514711	2296673	1148452	1800086	1717084	1294278	2421376	1496453	1171350	1602186	2565424	1015129	2045553	849788	1743010	1961468	1871557	1759482	2562670	2291051	1900942	1114498	3650443	2229128	1503288	545625	1038896	2724514	1528627	2735022	960450	1521593	958840	754892	85154	1460782	2502107	1817881
NEGmz233.049rt10.03	233.049	10.0302		7-Acetoxy-6-methoxycoumarin	7-Acetoxy-6-methoxycoumarin_7-Hydroxy-2-methyl-4-oxo-4H-1-benzopyran-5-acetic acid	ID: HMDB0034345_Name: 7-Acetoxy-6-methoxycoumarin_Molecular formula: C12H10O5_Identification method: HMDB All metabolites - M-H.txt	72129	52692	87835	65691	86282	114099	66525	68963	77728	79937	95856	76556	112931	77143	71549	74364	97671	70510	79302	85455	89299	105205	91544	145843	113045	103248	99816	45764	71669	59825	97935	70476	100704	83504	65497	55738	60854	87659	112073	111179	127184	168519	106284
NEGmz233.056rt10.06	233.056	10.0561					29682	14292	25552	14110	21227	24737	14928	22937	16857	29127	34394	32244	33774	22004	25216	17747	28761	17430	17162	22962	30016	25234	58650	53643	30538	31906	25077	12023	22055	22420	39151	18958	29497	20967	15645	18708	20768	29866	53164	27857	28980	46050	27945
NEGmz234.002rt11.56	234.002	11.5633					62263	49602	221648	58736	70838	103747	67967	57444	107141	56326	64163	78230	65725	55598	116680	152030	70406	222836	293353	132622	153983	387949	364337	431195	435552	354475	180003	68444	232321	163578	69155	73219	55018	227698	131358	77749	224522	131002	164201	106752	185437	260941	118825
NEGmz234.859rt1.75	234.859	1.74991					142775	383140	157797	103519	124056	99146	70914	43454	56745	48563	88191	47531	45013	88240	54849	107220	576691	62416	171568	69392	105331	119628	83601	122586	96998	161120	100177	53782	147255	101237	48305	65779	52673	88484	51961	154984	211706	44153	27455	0	26783	50220	28156
NEGmz234.868rt1.62	234.868	1.61836					2044015	1658837	3298849	1463948	2850092	2804071	2125368	2351108	1659375	2287486	2140314	2055821	2565682	2438855	2401863	2845397	2438731	1439091	2755837	2679140	2976912	2844103	2777202	3179178	3399883	3152498	2765284	2049718	3542406	2951907	872616	2881704	2086776	2818944	2113735	2792063	2893895	955816	1180809	27547	1139102	1444325	1301512
NEGmz235.864rt1.72	235.864	1.71603					195589	202814	134873	202886	148481	78322	183345	233851	185355	134520	227540	117946	91767	310787	236488	202670	282608	274121	95043	143675	212845	140447	197278	88821	86316	335944	146621	73371	146808	191700	307825	182994	185035	89965	189736	89413	97226	112688	138133	46842	168065	276847	182087
NEGmz236.865rt1.62	236.865	1.61675					1415341	1319376	2389203	922441	1628080	1676472	1404927	1452492	1239163	1288059	1265166	1415626	1607220	1393677	1433740	1473427	1526347	927522	1829850	1606386	1943553	1846043	1879489	2042715	2198651	1939128	1671790	1255227	2448727	1870927	502109	1808350	1367215	1954809	1242547	1714058	1851811	592157	827288	18326	680036	831908	848453
NEGmz237.088rt16.08	237.088	16.0795		Felbamate	Felbamate_Glycyl-Tyrosine_Tyrosyl-Glycine_gamma-Glutaminyl-4-hydroxybenzene_Falimint	ID: HMDB0015084_Name: Felbamate_Molecular formula: C11H14N2O4_Identification method: HMDB All metabolites - M-H.txt	42827	24994	66124	40550	37277	55841	48478	66525	49732	49079	89258	51198	92864	75423	103831	86448	53852	0	50228	152877	198504	388527	48656	24827	21722	29354	49646	26696	85474	62361	0	29679	62281	47369	64378	134547	196635	38853	46898	66708	34345	31929	39961
NEGmz237.197rt16.7	237.197	16.6992					67609	66074	266199	114032	33312	64823	94102	69296	279836	67021	132770	76317	49873	73785	118807	106657	72687	1404445	1970662	120113	57169	1666099	1389964	1931065	1642351	1343444	186546	70497	444394	132507	80190	59149	56973	1648045	503775	53393	143489	1119376	1341096	746665	974239	1540861	790034
NEGmz237.861rt1.72	237.861	1.71808					200791	248188	146586	155617	105599	72453	176366	213141	156721	104659	192353	108243	57627	256409	282126	200324	286410	291332	104003	150804	184975	140558	148417	92794	81212	392149	137788	95320	112339	168455	347162	159925	204248	113613	226055	102924	87152	133055	148841	36893	173210	218148	166984
NEGmz238.117rt15.19	238.117	15.1942					0	0	40981	0	0	32464	27220	40884	27998	29685	26526	45881	36363	32827	24385	48623	27103	28428	63763	55031	41125	121386	32953	57436	43118	38992	41968	0	42094	25233	42612	33523	0	37759	28714	45646	51856	47344	40977	62039	91292	105272	59916
NEGmz238.862rt1.61	238.862	1.60875					200877	181612	299431	139354	282076	303719	218263	313435	126657	231966	206378	221626	274700	271919	301392	196507	186226	206262	287826	259831	263944	456491	308481	411303	332924	298110	291091	231581	393108	318211	114295	285686	162083	262914	203665	252260	288134	120925	158224	0	110539	134746	145042
NEGmz238.931rt1.55	238.931	1.5519					2324677	3672298	10900000	1705776	925777	2645920	2698404	1300844	1248308	2049851	1604991	2903264	2295493	1245463	1948973	5224238	1426215	4453245	12000000	2153509	6345682	9546594	3886008	11000000	9398247	11800000	2960527	4943838	10500000	3682316	3741069	1379501	4505763	3725760	4627710	10700000	3273051	4191998	1610217	701099	2809400	3712466	3300382
NEGmz238.9rt1.79	238.9	1.78889					61812	153989	58191	31233	49340	37994	38137	18763	43412	17559	31329	19627	27994	41070	31864	33388	169860	22519	46708	32758	31865	31611	42673	26513	28079	33461	31942	32001	50791	37216	10775	23388	24713	36895	30266	25815	66473	0	0	0	0	20365	10216
NEGmz240.044rt4.35	240.044	4.35332					233983	144530	168318	122943	127748	194140	158659	165140	124649	121678	158608	122122	182928	127857	197567	129290	185486	247259	169932	186186	192516	230943	205966	217887	201130	187605	273194	126209	205398	181674	248625	230187	286238	291210	223008	187034	244111	277812	260410	306389	281177	297987	265014
NEGmz240.049rt2.51	240.049	2.51315		2,4-Dihydroxy-6,7-dimethoxy-2H-1,4-benzoxazin-3(4H)-one	2,4-Dihydroxy-6,7-dimethoxy-2H-1,4-benzoxazin-3(4H)-one_2,4-Dihydroxy-7,8-dimethoxy-2H-1,4-benzoxazin-3(4H)-one	ID: HMDB0037548_Name: 2,4-Dihydroxy-6,7-dimethoxy-2H-1,4-benzoxazin-3(4H)-one_Molecular formula: C10H11NO6_Identification method: HMDB All metabolites - M-H.txt	32029	28759	44129	0	86578	0	31885	0	14237	0	363565	0	13468	54378	62729	33139	47057	198116	56859	14358	51754	21731	13445	17642	23607	35301	22752	31288	25821	48677	18261	19190	0	0	35243	136085	197856	0	8482	23193	0	8379	0
NEGmz244.897rt1.58	244.897	1.58227					2261588	2506963	1801657	517057	1493395	1846310	602158	1031548	2149135	575401	1870210	521473	772768	1895400	2360139	1313479	1573935	1139659	1395265	804511	807799	2266058	1197135	1975162	2771492	1812677	1820681	1817944	1951799	2429864	765118	1849365	1978981	2080019	2137099	1273282	1862571	359871	282760	98093	1109193	1230109	1527081
NEGmz245.893rt1.74	245.893	1.73797					47729	80366	41410	56212	50024	31657	61653	78682	58848	46386	51100	38637	46182	72551	70604	47941	63109	53301	27955	39892	40209	49618	30195	0	22158	70268	44628	22330	53550	63005	262492	58296	51010	40701	63714	23532	34416	26258	44500	1616294	63948	44245	41315
NEGmz246.088rt9.75	246.088	9.74781		Glutamyl-Threonine	Glutamyl-Threonine_Threoninyl-Glutamate	ID: HMDB0028829_Name: Glutamyl-Threonine_Molecular formula: C9H15N2O6_Identification method: HMDB All metabolites - M-H.txt	22812	20125	25917	12868	17118	18666	19503	26452	19007	15356	17111	18867	46408	15878	44945	27488	32604	42414	54010	19225	22254	52964	30062	32817	39756	43570	26112	17187	45146	48039	49763	46736	57809	47642	36136	27532	22446	30529	16435	26994	34354	33438	28400
NEGmz248.017rt12.06	248.017	12.0597					167314	145248	544150	232371	289861	341134	290965	208113	413842	218180	291642	257060	246559	195040	393592	499507	247244	535781	674559	465455	560179	625806	700214	842721	764706	641353	512000	250817	550357	509949	244170	319916	217764	560840	405746	349009	466374	458470	549747	564743	582579	708393	465910
NEGmz248.863rt1.63	248.863	1.6329					721505	905997	1113205	502731	690987	891243	661837	666254	539536	644018	710463	787357	796080	775295	811878	771105	735957	600302	882030	897660	999197	1131566	911896	1194640	1138674	975226	813031	764587	1058576	896057	244921	789449	629689	945545	711858	793344	1042699	335524	362165	17937	254127	547769	416462
NEGmz250.86rt1.63	250.86	1.6318					668709	834074	1043627	503539	708591	1103244	695380	688573	529285	610256	652724	687140	880684	757028	808374	807747	658711	580264	713905	736646	969720	914217	904671	1079751	1131800	956263	837589	849945	960660	1039025	261668	904642	664684	1133274	625313	762664	1073030	338267	402248	0	296971	479555	416664
NEGmz250.965rt1.53	250.965	1.53167					771088	733735	926122	498865	850792	718833	763153	654276	562064	607225	655938	839487	780785	624712	679441	753176	643600	600391	942811	691021	992872	1054320	844363	936381	955271	841264	779050	709262	697308	695653	544480	779681	558794	853710	585304	870882	777471	593187	485590	210310	451532	604443	573726
NEGmz251.096rt13.69	251.096	13.6872		1-(2,4,6-Trimethoxyphenyl)-1,3-butanedione	1-(2,4,6-Trimethoxyphenyl)-1,3-butanedione_Methyl 3,4,5-trimethoxycinnamate	ID: HMDB0030668_Name: 1-(2,4,6-Trimethoxyphenyl)-1,3-butanedione_Molecular formula: C13H16O5_Identification method: HMDB All metabolites - M-H.txt	3194572	2954618	3217127	1956040	2730804	3411142	2939759	3159100	2229119	2860713	3499387	3823615	3205911	3714474	3596913	2784063	3584293	3963370	3347599	3469717	3959615	5646859	5335063	4702010	4224235	3913930	3537642	2462432	2896638	3328873	3705944	3605979	3917663	4258759	3340410	3634897	3295771	4859429	4215043	4388756	5464521	5154466	5531768
NEGmz251.864rt1.76	251.864	1.76267		Triphosphate	Triphosphate	ID: HMDB0003379_Name: Triphosphate_Molecular formula: O10P3_Identification method: HMDB All metabolites - M-H.txt	334190	474290	414661	387994	422186	342012	340574	373059	325440	434499	349314	338631	329353	275881	244083	199913	167296	202559	92386	194319	169441	188731	224488	199872	213017	184231	277991	255386	307869	249122	365331	275319	302915	247406	266192	298315	282601	315307	329600	229642	272252	260808	260299
NEGmz252.124rt17.95	252.124	17.9461					0	0	0	0	0	0	0	0	0	0	0	0	26388	0	0	0	0	22853	38011	29354	54067	204867	43175	38972	74047	64159	22822	0	0	63008	0	30930	35338	40301	51124	45633	80343	30545	29991	34309	42639	49393	36749
NEGmz252.145rt2.54	252.145	2.53942					18840	25558	18742	0	20138	0	28214	27718	34047	31690	24528	32149	32960	29028	29596	40715	68199	57132	97032	28462	23922	48970	30512	23401	18028	28900	0	18737	18998	26555	33994	40627	31731	60522	60803	18551	18053	11476	0	0	14083	13872	10099
NEGmz252.857rt1.64	252.857	1.63586					222904	246156	370397	160247	284509	316237	241842	229960	188118	270236	232230	228960	251243	287496	335614	288235	208417	209151	304107	280857	305660	344616	332815	379938	474366	328150	259424	305027	307012	310922	142188	363440	224585	264774	265913	276111	376676	119768	127568	0	107426	223124	132335
NEGmz252.905rt1.65	252.905	1.64608					888316	938021	895342	554398	1183900	1006426	1004810	857960	725404	961915	734234	961357	968968	801533	891374	1070895	976684	455678	281150	1156023	936846	796156	1001014	983157	1014760	653548	770058	1012513	546382	1000601	65018	857229	696601	1046024	745669	396871	757267	90736	263563	11952	167117	405597	316345
NEGmz253.123rt17	253.123	16.9956		Midodrine	Midodrine_L-Furosine_L-Pyridosine_Isoeugenol benzyl ether_Isoeugenyl benzyl ether_Pyrraline_4-[(2-Methyl-3-furanyl)thio]-5-nonanone_2,6-Dimethyl-3-[(2-methyl-3-furanyl)thio]-4-heptanone_Aldosine	ID: HMDB0014356_Name: Midodrine_Molecular formula: C12H18N2O4_Identification method: HMDB All metabolites - M-H.txt	176178	131001	225309	118143	199424	239784	172871	135123	195274	150466	180973	172948	189024	185086	223953	163443	195832	209144	339020	212518	291297	357648	279782	167637	216304	205505	199486	137346	176844	232789	209124	171025	177884	277516	210964	208304	223400	189341	197433	279424	228222	250002	250514
NEGmz253.192rt15.82	253.192	15.8226					60901	54868	94984	80891	58462	85310	65641	64157	122579	73084	90701	67397	38165	58340	60710	71134	83889	343708	269157	126278	76922	327773	284696	328751	230126	218364	102459	31101	109109	50649	73894	27235	68858	302064	203123	51423	88420	381523	331017	363879	349593	403724	295777
NEGmz253.86rt1.77	253.86	1.76525		Amino (methoxysulfinyl) pentasulfide	Amino (methoxysulfinyl) pentasulfide	ID: HMDB0031980_Name: Amino (methoxysulfinyl) pentasulfide_Molecular formula: CH5NO2S6_Identification method: HMDB All metabolites - M-H.txt	336779	519116	448215	401257	337739	393912	359924	382471	294497	320675	306184	317466	344437	289849	276051	175768	148458	210121	73114	170849	179127	156634	222423	177297	169997	185388	315065	253897	312519	266605	382869	256702	280136	298335	249296	329292	288902	339943	311994	208430	270320	211914	237887
NEGmz254.067rt12.02	254.067	12.0236					0	0	31008	0	25046	25467	27684	0	20198	0	19840	28728	30416	16693	24663	19665	0	34511	27700	0	19834	27102	0	52785	49493	35263	38261	13460	27084	28966	0	14137	22432	35961	28722	0	16923	0	0	0	40882	15470	0
NEGmz254.926rt1.57	254.926	1.56812					1611205	2721592	3795346	1575148	2579476	2682111	4043488	2355090	1725738	3409144	988961	4728526	2936377	1866785	1368587	4301450	1773023	3229085	1676697	3126504	3637869	2756946	3158532	3254431	3051716	2666071	1674323	5820048	3974676	3186478	620208	1877441	4048708	2037412	4025286	1523587	2440607	1744802	1573697	78484	2133665	3287771	2376844
NEGmz255.066rt15.07	255.066	15.067		Dihydrodaidzein	Dihydrodaidzein_(E)-2,4,4'-Trihydroxychalcone_(2S)-Liquiritigenin_(S)-Pinocembrin_4'-Methoxybenzophenone-2-carboxylic acid_7E-Mycosinyl acetate_Emodinanthranol_Isoliquiritigenin_2-Dehydro-O-desmethylangolensin_Mono-benzyl phthalate	ID: HMDB0005760_Name: Dihydrodaidzein_Molecular formula: C15H12O4_Identification method: HMDB All metabolites - M-H.txt	42529	29768	67460	53436	50992	43350	53234	56870	46754	29396	33883	35055	72721	26979	41924	38723	66055	33048	69469	55403	64937	47283	46605	66274	74534	32340	33593	23258	29774	61940	49339	34701	51743	75442	44717	50661	54371	38961	77340	54487	39154	54810	35429
NEGmz255.114rt12.41	255.114	12.4065		1-(9H-Pyrido[3,4-b]indol-1-yl)-1,4-butanediol	1-(9H-Pyrido[3,4-b]indol-1-yl)-1,4-butanediol_7,12-Dimethylbenz[a]anthracene	ID: HMDB0035193_Name: 1-(9H-Pyrido[3,4-b]indol-1-yl)-1,4-butanediol_Molecular formula: C15H16N2O2_Identification method: HMDB All metabolites - M-H.txt	35703	27398	77083	38042	42224	58951	64996	73620	54557	68265	63466	29148	76092	63191	76971	56130	13842	120717	88519	0	31524	119139	43834	90766	75263	92668	70743	23628	87377	41854	30068	51010	70354	93690	86437	23823	45103	49973	12060	0	0	20931	0
NEGmz256.098rt17.26	256.098	17.2571		Glycerophosphocholine	Glycerophosphocholine_Tolmetin	ID: HMDB0000086_Name: Glycerophosphocholine_Molecular formula: C8H20NO6P_Identification method: HMDB All metabolites - M-H.txt	60789	91336	113308	0	74905	104507	105354	79066	69334	98830	101850	112430	127376	115160	140472	107145	182810	0	0	0	0	0	0	0	0	0	72421	100647	215953	209545	180021	96794	125986	0	0	0	0	0	0	0	0	0	0
NEGmz256.876rt1.63	256.876	1.63348					666287	842678	954461	441604	912811	1006194	646056	707629	599463	769708	678293	818905	821912	709761	773307	997139	837905	418177	299431	839836	979981	937543	920545	1021055	1033311	694150	694661	876355	630136	938905	55503	852983	639047	827043	619292	365510	824287	144357	234411	0	129107	393171	244121
NEGmz260.816rt1.8	260.816	1.80054					113022	78119	28301	94831	52884	46946	71915	71597	59481	60841	67578	50894	35878	50424	41497	33077	49735	62823	40487	39818	36738	22424	25565	17896	25659	20648	49080	45093	24529	22486	119617	48952	66922	32065	62910	55173	25073	102438	81420	107017	99856	65726	70188
NEGmz260.955rt1.77	260.955	1.7684					0	0	61334	0	39939	43800	34280	13152	0	17701	15990	0	0	0	32943	0	0	114638	37382	16731	40756	67811	35801	98497	113423	61404	47904	32711	91352	64692	0	32065	14366	54962	29567	47536	70105	0	0	0	0	0	0
NEGmz261.117rt17.02	261.117	17.0196		5,6-Dihydro-4-methoxy-6-[2-(4-methoxyphenyl)ethyl]-2H-pyran-2-one	5,6-Dihydro-4-methoxy-6-[2-(4-methoxyphenyl)ethyl]-2H-pyran-2-one_Dihydrosuberenol_Armexifolin_Enokipodin D_Dihydrowyerol	ID: HMDB0030549_Name: 5,6-Dihydro-4-methoxy-6-[2-(4-methoxyphenyl)ethyl]-2H-pyran-2-one_Molecular formula: C15H18O4_Identification method: HMDB All metabolites - M-H.txt	214083	152846	218787	148021	177066	218694	132302	189027	119546	197216	204539	131483	207497	149851	200552	114131	227052	260530	213506	164161	248664	208826	211165	197131	151424	202949	225477	144346	219707	196175	162353	179194	210573	227837	161778	192591	155297	168819	233955	173093	208192	248587	197172
NEGmz261.813rt1.8	261.813	1.80249					192599	153688	58802	203451	102027	71179	115254	105491	141036	137622	123645	100990	78519	101371	80988	57017	99900	146189	67564	69865	51693	37284	49089	44693	34629	45339	111835	70121	30046	49675	222375	106292	104366	54839	115892	99126	39674	223929	165504	209746	193785	123426	135239
NEGmz261.878rt1.76	261.878	1.76083					0	94202	0	49160	21504	0	20403	15696	38189	0	39462	0	0	58374	29781	29573	320552	30501	0	16884	13994	0	14989	0	0	27736	0	0	25553	19181	45493	0	25049	0	27192	17802	32802	0	0	10380	21411	48391	23271
NEGmz261.888rt1.72	261.888	1.7245					51546	98137	75168	37898	66280	51084	73519	75335	59904	45026	81608	49483	47650	138709	150226	74007	126377	58399	21077	49486	59002	50422	47831	32116	32568	101639	42727	60265	54318	76677	29699	75598	74866	59820	83726	64292	40567	40908	28128	21248	24989	53178	38979
NEGmz261.892rt1.76	261.892	1.75899					55961	90097	58987	71295	55981	51084	55447	60457	37157	48493	46709	36913	47650	73419	85494	43635	73284	33090	21077	29734	38191	41614	37201	26006	31399	68509	42727	45642	41791	33690	40973	32678	26006	27218	30962	64292	37097	40908	28128	52533	36254	31373	32858
NEGmz262.883rt1.72	262.883	1.72088					0	75049	0	63064	0	0	44405	60805	68109	0	46999	0	0	119017	80832	0	92650	78056	0	0	0	0	0	0	0	47025	0	0	0	0	171925	0	60064	0	50517	0	0	0	39415	41683	62657	66148	36027
NEGmz263.008rt2.46	263.008	2.45529		5,8-Dihydro-6-(4-methyl-3-pentenyl)-1,2,3,4-tetrathiocin	5,8-Dihydro-6-(4-methyl-3-pentenyl)-1,2,3,4-tetrathiocin	ID: HMDB0038142_Name: 5,8-Dihydro-6-(4-methyl-3-pentenyl)-1,2,3,4-tetrathiocin_Molecular formula: C10H16S4_Identification method: HMDB All metabolites - M-H.txt	0	0	41769	0	17113	0	0	0	0	0	62611	0	0	19779	21423	0	18193	87683	51949	14664	51370	36059	14184	51590	84057	51400	48103	0	25660	21874	16083	0	0	0	0	74638	250344	0	0	0	0	0	0
NEGmz263.889rt1.78	263.889	1.77747					49166	54801	52290	45557	31569	35503	31873	41158	46899	28357	46185	40720	36902	26388	27797	26013	26336	19155	18298	21481	29823	23757	18218	23467	18161	34307	29908	30707	23909	23742	33135	27094	26611	25226	19614	29106	18408	35037	28862	0	27457	25420	13781
NEGmz264.028rt2.5	264.028	2.49525					0	0	18668	0	0	0	0	15337	0	14704	0	33926	18794	13634	16650	14628	0	40118	32167	0	0	26431	9414	48881	70203	33913	0	9296	19666	18865	33751	19804	18356	29332	14595	0	0	0	0	0	21388	29980	0
NEGmz264.124rt17.43	264.124	17.4302					0	35588	54534	0	34837	66997	38890	43899	26102	24289	53780	53233	40171	54951	44206	32429	62686	69058	110329	102271	106040	458633	81891	87571	84916	68419	54269	61255	48884	61775	78571	73855	47685	135217	110865	107658	142563	73169	49951	79805	55255	85472	98805
NEGmz265.992rt10.37	265.992	10.3746					41488	0	52180	23293	29701	26924	24704	27298	42360	22410	33172	32997	57631	23310	35347	27537	102889	23066	52784	80545	71653	33560	30346	49556	37715	27648	26758	13541	29147	31331	36838	33867	48098	52455	24099	39164	44097	16203	31142	40103	23509	37800	28350
NEGmz266.14rt18.22	266.14	18.2227					0	27990	0	0	0	34658	21761	31740	0	23874	0	22308	20846	0	31101	0	57052	0	58505	45302	70561	181065	31339	47272	50599	44709	26229	37928	35351	33905	38621	55001	38228	50814	35722	69065	68588	31980	28266	31643	23962	32329	46340
NEGmz267.114rt15.69	267.114	15.6857					295856	112360	418326	59312	191619	123152	280114	358320	171838	233755	226230	84316	287823	196448	225363	125520	36983	59127	260821	0	295006	211975	83792	227077	137092	322149	261786	283912	325585	396953	24490	212374	392151	232523	237406	135798	664179	104861	206138	0	207020	188848	0
NEGmz267.499rt12.39	267.499	12.3929					43604	0	48825	0	20204	37771	19165	25815	17024	18733	21758	26189	35418	30417	43868	54148	70932	16307	87400	66741	88312	75263	77712	60444	76718	77490	38290	35546	71794	56072	18947	51002	34454	54021	26810	63791	47905	32006	21866	0	15848	25895	52242
NEGmz268.083rt11.44	268.083	11.4372					0	23391	49316	0	21252	18594	26215	21717	29123	21563	23561	31550	26258	33630	26872	26532	10153	55593	101094	0	20602	50956	24354	83068	99860	70379	31949	12656	63073	30734	30287	25700	23790	67937	45614	16361	19899	0	12339	0	0	10282	0
NEGmz268.117rt15.6	268.117	15.5987					84642	30144	77455	0	40633	0	64938	87543	31816	41131	47056	0	71792	0	38077	29146	0	0	42443	0	43868	52435	0	45682	41106	61967	55172	42989	50535	65732	0	38374	77218	33477	48079	43098	126153	33199	46651	0	50370	50471	0
NEGmz268.119rt13.41	268.119	13.4139					0	25718	34828	28738	22495	29628	27310	32822	35587	32260	27286	40846	31940	29635	28876	18992	66597	34314	51538	79946	58835	56803	69546	54045	50582	65950	23175	25268	23764	26609	55218	42315	67339	67013	47024	46113	56281	55251	61204	55592	55321	67350	51156
NEGmz269.118rt15	269.118	15.003		Hypoglycin B	Hypoglycin B_4-tert-Butylphenyl salicylate	ID: HMDB0029428_Name: Hypoglycin B_Molecular formula: C12H18N2O5_Identification method: HMDB All metabolites - M-H.txt	43191	34648	48366	35014	34234	53337	28522	63728	61338	47050	51782	55347	72909	232004	48704	48821	97726	79896	100057	134570	126382	284185	80840	67854	64966	128652	45461	31388	71949	58528	49054	81498	86893	104894	77125	86577	96342	81578	92843	94552	80696	64468	63501
NEGmz269.122rt14.38	269.122	14.3825		4-tert-Butylphenyl salicylate	4-tert-Butylphenyl salicylate	ID: HMDB0041314_Name: 4-tert-Butylphenyl salicylate_Molecular formula: C17H18O3_Identification method: HMDB All metabolites - M-H.txt	60561	71472	76916	84651	75860	69060	71839	71592	68120	51693	78945	157442	50960	60948	69428	139492	57828	88978	73427	84708	42124	74566	75642	216376	191441	178304	107043	43115	71073	39443	180224	74900	87240	70507	77678	38644	61458	67856	75515	86120	194173	276982	124516
NEGmz272.034rt4.87	272.034	4.8664					102307	91356	122898	93632	94505	136089	105664	98275	80831	77038	118226	83199	100496	96280	119724	57054	101056	136208	81989	109418	92325	109152	102411	93493	91114	97445	151188	83000	111387	107906	139096	121856	143098	144941	119234	100108	88664	140605	133255	157290	133217	137682	144523
NEGmz272.187rt14.04	272.187	14.0356		Heptanoylcarnitine	Heptanoylcarnitine	ID: HMDB0013238_Name: Heptanoylcarnitine_Molecular formula: C14H27NO4_Identification method: HMDB All metabolites - M-H.txt	0	0	21430	38351	20334	18406	0	0	0	37116	28905	16534	32369	23329	37207	29603	44610	17084	26511	22133	62369	36510	29837	737497	33638	49667	30681	15209	27701	38837	37900	23918	23189	53860	29863	40045	75222	17897	21738	49982	18428	26263	47951
NEGmz272.843rt1.61	272.843	1.61422					3887302	3110791	6247080	2345364	3649080	5135939	3227667	2931808	2371571	2893064	3435924	3341430	4560694	3535259	4001255	3794195	3350868	2926925	5154433	3485150	5958716	5940748	5861653	6804429	5941771	6548702	4969877	3912788	6816460	6039113	1485939	4378844	3539805	5325476	3512379	4942223	5600999	1663114	1897444	21334	1430790	2843964	2286628
NEGmz273.161rt17.02	273.161	17.0171					660200	188018	114174	68115	89338	151205	97259	123088	94039	190780	134572	82474	70293	196003	265540	167108	191929	129728	86096	364587	188848	200852	188672	127061	180418	180713	123209	155985	264710	260692	308063	352037	100015	82012	141535	250818	255898	289523	106880	195879	285159	256352	110162
NEGmz274.887rt1.65	274.887	1.64555					7298534	7950418	9656863	4732204	9555864	9579482	7267257	6919354	6095744	7179686	6448323	9238809	9143165	7757588	8274064	9612602	8164913	4562323	3135985	8685541	8431320	8700919	9591899	9159429	10300000	7340644	7092547	9738563	6373108	9870080	661088	9224738	6403617	8990155	6684316	3665810	7680961	904354	2172455	0	1388465	4084460	2587942
NEGmz275.09rt15.86	275.09	15.8625		Gamma Glutamylglutamic acid	Gamma Glutamylglutamic acid_Ascochitine_10-Acetoxytoxol_Dihydromethysticin_Lactucin_5-De-O-methyltoddanol_Thymidine glycol	ID: HMDB0011737_Name: Gamma Glutamylglutamic acid_Molecular formula: C10H16N2O7_Identification method: HMDB All metabolites - M-H.txt	231964	278232	341549	212466	276280	508116	325313	242010	263161	241210	323613	327781	362416	324138	338191	486581	459300	475520	849976	607698	537707	2243998	937655	645857	792192	707205	474744	248695	475775	400698	508452	549328	439398	605804	527008	465839	586157	679746	526415	541061	842991	763701	697802
NEGmz275.132rt17.25	275.132	17.2539		Acetylpterosin C	Acetylpterosin C	ID: HMDB0030764_Name: Acetylpterosin C_Molecular formula: C16H20O4_Identification method: HMDB All metabolites - M-H.txt	0	23409	76066	0	0	52558	32436	0	26928	38192	26641	0	0	0	31877	73521	0	51091	0	34348	57539	280795	275041	81478	34485	103329	101868	22800	29500	67801	0	43715	25230	152925	64959	30380	33145	21865	0	22883	55757	45089	37874
NEGmz276.099rt13.1	276.099	13.0988		Glutaminyl-Methionine	Glutaminyl-Methionine_Methionyl-Glutamine_Methionyl-Gamma-glutamate_Gamma-glutamyl-Methionine_Dehydroaporheine_Murrayacine	ID: HMDB0028803_Name: Glutaminyl-Methionine_Molecular formula: C10H19N3O4S_Identification method: HMDB All metabolites - M-H.txt	24041	29738	27708	21979	24813	23876	26988	21835	36110	22461	18354	28381	31390	23413	25837	20560	20947	22570	29810	28203	25678	32797	26721	30566	31086	24641	29899	0	18723	17431	24980	20890	23266	19124	13120	21281	18714	21217	32555	33388	40253	44986	22027
NEGmz277.033rt1.72	277.033	1.72112					21510	35210	96768	0	52453	0	41466	26367	23864	29190	30728	35654	65741	0	0	38295	0	99924	83734	0	29701	26997	16679	65057	37131	36416	216163	34531	63980	31209	0	26046	23366	0	36798	22264	171008	0	18934	0	0	25991	0
NEGmz278.028rt11.21	278.028	11.2053					0	0	0	0	19200	0	0	14740	0	12540	0	17648	14763	12690	11298	0	11577	0	13722	16883	12575	23380	19670	0	8759	0	0	0	0	11012	14424	13434	16688	12041	13660	0	11063	21188	20017	19962	16003	18431	19885
NEGmz279.114rt16.06	279.114	16.0628					1093087	231396	215906	138918	137756	306416	153742	178758	97576	328405	183111	113525	160481	367007	339324	178037	353271	200087	123041	497655	231939	321578	332813	187236	320785	279000	179935	154032	342456	431864	439734	415262	224750	145390	313619	314052	321399	398491	153777	409427	343227	255275	217362
NEGmz279.918rt14.49	279.918	14.4887					1171694	399992	886464	584429	706796	719815	492451	918183	633497	714093	755695	770921	876295	740820	954747	656654	1380274	585192	733865	1073089	1330487	616023	1933241	1032815	816009	828221	788751	302718	952511	622463	1030573	532026	926911	949119	678901	652897	1013957	638482	1286629	874108	860070	1006134	991846
NEGmz280.036rt1.8	280.036	1.8004					17970	0	28048	0	18573	66909	26431	42484	18428	25961	31753	48234	35118	19780	44227	111722	0	79813	25357	0	108127	171235	29473	223511	212374	165266	59232	71821	51698	86275	0	45422	34898	59079	39852	23944	93805	0	12994	0	20109	68528	0
NEGmz281.082rt15.03	281.082	15.0284		5,7-Dimethoxyisoflavone	5,7-Dimethoxyisoflavone_5,6-Dimethoxyflavone_Dinoseb acetate_5,7-Dimethoxyflavone_5-Hydroxy-7-methoxy-6-methylflavone	ID: HMDB0030698_Name: 5,7-Dimethoxyisoflavone_Molecular formula: C17H14O4_Identification method: HMDB All metabolites - M-H.txt	71971	27230	118029	45455	72002	98120	39713	78808	78076	54353	77131	90143	121602	69011	91494	69810	159118	62749	112413	132813	153851	66328	152709	93956	103891	73824	69296	29218	83614	59881	81781	59563	113823	109240	59270	74239	107277	77559	138239	166750	113876	92554	64473
NEGmz281.118rt17.06	281.118	17.0596		Threoninyl-Tyrosine	Threoninyl-Tyrosine_Tyrosyl-Threonine_Isoeugenol phenylacetate_Hydroxy-lacosamide	ID: HMDB0029073_Name: Threoninyl-Tyrosine_Molecular formula: C13H18N2O5_Identification method: HMDB All metabolites - M-H.txt	50188	26470	61064	39641	42416	57218	31258	49773	47593	50283	59052	73510	52474	60009	65986	44682	95977	71422	56823	56544	83228	73498	98837	83090	68857	50778	74038	25833	40053	50139	74286	44165	85435	71596	44859	38081	59327	48406	89965	65118	59679	63144	43126
NEGmz282.871rt1.6	282.871	1.59677					434462	248388	436701	226491	477970	538256	271026	435102	308944	368329	339079	332669	343121	416751	468716	305319	466697	185031	287623	462504	550378	386735	407129	392908	338475	385300	250951	197585	391781	463852	137547	511990	241382	404182	192849	297075	363842	106096	212575	0	185605	142067	226554
NEGmz283.11rt15.26	283.11	15.2636					581295	614949	763623	542607	427190	890623	887053	696850	647983	894986	866146	791110	971475	1158279	973856	698664	1076672	352041	303847	649303	762291	1164960	906040	497972	928217	1027251	561168	458933	1010938	819628	1036258	1091314	1231241	184175	163903	894486	1433598	922817	1177272	323438	546523	863798	573034
NEGmz283.203rt16.69	283.203	16.6949		Retinal	Retinal_11-cis-Retinaldehyde_9-cis-Retinal_13-cis-Retinal_Vitamin A2_delta6-Dehydroferruginol	ID: HMDB0001358_Name: Retinal_Molecular formula: C20H28O_Identification method: HMDB All metabolites - M-H.txt	110995	105976	348251	141092	74027	101144	95491	77460	465417	126141	170617	107925	68407	75543	151682	155380	86382	1981823	3001609	183415	72504	2425285	2011073	2523071	2282264	1911762	290156	64039	652958	202528	98284	81739	94076	2382950	643402	82834	196423	1681207	2030958	1145840	1567424	2246794	1117262
NEGmz284.021rt2.5	284.021	2.50231					0	0	101722	0	0	22818	13886	0	0	10638	0	0	17841	12511	16541	11546	0	37373	158097	0	40777	41526	0	38297	15506	37215	54717	27028	118593	73488	0	9128	10542	16964	0	39675	83460	0	0	0	0	0	0
NEGmz284.114rt14.58	284.114	14.5821					275734	319575	331164	262028	281871	330605	275887	293619	232670	359593	452298	255726	381306	346637	352481	277859	350117	472735	593230	603434	410014	4718212	673628	330172	506015	386623	407873	302966	329842	324121	429484	463854	523010	633247	644515	404926	654079	871004	672119	677126	1960558	1878098	2049467
NEGmz285.077rt14.14	285.077	14.1361		Melilotocarpan B	Melilotocarpan B_3',7-Dihydroxy-4'-methoxyisoflavanone_Sakuranetin_(R)-Oxypeucedanin_Moracin B_3,4-Dihydro-8-hydroxy-3-(3-hydroxy-4-methoxyphenyl)-1H-2-benzopyran-1-one_Asperxanthone_Heliannone C_Vestitone_3,8-Dihydroxy-9-methoxypterocarpan_Moracin F_2-(2,4-Dihydroxyphenyl)-5,6-dimethoxybenzofuran_3,4-Dihydroxy-9-methoxypterocarpan_6alpha-Hydroxyisomedicarpin_6alpha-Hydroxymedicarpin_(R)-Pabuleno…	ID: HMDB0029527_Name: Melilotocarpan B_Molecular formula: C16H14O5_Identification method: HMDB All metabolites - M-H.txt	55440	42569	111804	51570	57967	62132	32836	55816	52675	70182	52231	79897	57469	48465	58610	37769	101701	32556	51091	72827	75504	76186	67405	77597	73422	51913	61811	29478	50379	57014	77627	42066	74041	68628	52822	54349	63258	59498	112897	82781	70075	67563	76547
NEGmz286.861rt1.59	286.861	1.58721					1765674	1157317	2587171	400546	851552	2216458	144634	721103	651298	450182	1215639	197025	785594	1333826	1513821	227120	1342405	274599	5846494	783065	1135041	3275136	1516331	2095432	2401245	2430308	2468363	250398	5466383	3004750	2223643	1909949	494649	2507494	615908	2708782	3024965	425532	341821	71467	754453	221073	530584
NEGmz287.096rt13.44	287.096	13.4395		1-(3-Methoxy-4-hydroxy)-phenyl-6,7-dihydroxy-isochroman	1-(3-Methoxy-4-hydroxy)-phenyl-6,7-dihydroxy-isochroman_C.I. Natural Red 20_11-Methoxyyangonin_10-Methoxyyangonin_5'-Methoxy-O-desmethylangolensin_6'-Hydroxyangolensin_Tetrazepam	ID: HMDB0029303_Name: 1-(3-Methoxy-4-hydroxy)-phenyl-6,7-dihydroxy-isochroman_Molecular formula: C16H16O5_Identification method: HMDB All metabolites - M-H.txt	1254073	848164	1442970	880690	1191227	1364144	925675	1212985	1084333	1324308	1592579	1911844	1612581	1195730	1456100	1140072	2031178	1172983	1383146	2047334	2188703	2683674	1855188	1780401	1368983	1238137	1320775	705307	1147532	1221926	2349074	1413772	1781448	1689857	1320587	1618184	2152752	1474247	1909801	1802200	1972622	2163246	1745347
NEGmz288.099rt13.45	288.099	13.445					186681	120201	218759	140928	187055	202406	128519	182280	143360	190801	200456	289573	247247	158000	193183	147523	261563	142317	194023	281043	276629	349874	248420	230256	175811	199340	178297	102555	169579	142441	362395	190269	248993	235194	174690	224006	294863	186871	229284	257105	242721	264612	237584
NEGmz288.817rt1.64	288.817	1.63548					109189	101686	142586	152132	125294	59915	149176	135889	159689	99267	251769	63409	83388	278959	230190	84264	219912	445227	137288	70328	116004	76470	120446	113249	78850	182735	330550	75552	192771	138500	179294	137460	198787	111320	246102	130759	408591	68821	111679	15278	95856	148948	64044
NEGmz288.859rt1.59	288.859	1.58674					1538202	1014447	2411208	377597	858560	2369075	124562	689531	603903	423780	1327846	240731	862299	1356388	1688706	219939	1368392	218158	5524908	673467	1147655	3342660	1502518	2212227	2638326	2331760	2628316	220336	4655778	2809030	2233187	1767026	362947	2673329	529951	2932858	2935104	442858	318697	67103	782007	223759	591327
NEGmz288.941rt18.28	288.941	18.2782					0	1973979	247766	29958	46321	42558	37396	46631	0	36735	43554	49209	66931	57702	47971	46572	45012	46824	52977	36389	59028	43216	39423	77999	95684	71429	72121	63168	512000000	5747052	1092132	350725	119852	118934	113308	85721	99255	65899	73812	65132	71878	62720	67998
NEGmz291.052rt11.2	291.052	11.2031		Cordeauxione	Cordeauxione_S-methylazathioprine	ID: HMDB0034310_Name: Cordeauxione_Molecular formula: C14H12O7_Identification method: HMDB All metabolites - M-H.txt	43305	27103	31917	20005	38013	30988	34307	26090	18607	28017	47801	48518	46714	34916	34796	33557	37808	43417	42274	41904	37198	74494	62561	54119	44597	34676	39731	29598	27957	41218	52094	43127	34399	50418	48501	36835	37650	41234	52104	51887	56366	52031	53188
NEGmz292.105rt9.95	292.105	9.94709		Glutamyl-Phenylalanine	Glutamyl-Phenylalanine_Phenylalanyl-Glutamate_Galactosyl 4-hydroxyproline_4-Hydroxyproline galactoside_(3R)-3,4-Dihydroxy-3-(hydroxymethyl)butanenitrile 4-glucoside_N-Acetylmuramate	ID: HMDB0028826_Name: Glutamyl-Phenylalanine_Molecular formula: C14H17N2O5_Identification method: HMDB All metabolites - M-H.txt	32575	23748	23356	15148	17947	21818	27447	23129	23127	19424	20836	26315	20884	22913	31579	31340	34823	41610	36110	31446	37673	39845	37519	49296	36480	43198	23982	21445	28821	33707	30763	32535	36390	46774	28540	28174	25356	29271	34530	47972	35268	54571	39733
NEGmz292.821rt1.66	292.821	1.66086					44397	145870	73857	54567	42932	154106	90004	81348	63943	76183	76414	91915	79102	72074	101409	46275	171774	51738	90726	67190	51848	55332	58030	59507	91973	82164	49343	122196	78985	50132	48226	70333	99647	43455	84181	65833	82249	54599	68593	0	54096	43017	34972
NEGmz292.827rt1.6	292.827	1.60154					818371	822775	1841226	511897	1157440	1313369	1025777	930827	683904	975539	878466	972901	1201830	990879	1100008	1346167	1114661	668286	1649539	1318588	1638124	1694550	1384349	2029192	1512056	1911650	1337113	1167400	1922965	1564626	446289	1378122	926966	1504284	797842	1311469	1402574	565132	586977	0	543433	631389	662490
NEGmz293.049rt14.66	293.049	14.6556					55842	93600	114977	255329	78406	109109	73456	88863	120806	71246	61098	121924	114874	92801	152544	106843	72199	8285	0	0	12573	0	0	0	0	0	156873	77104	92474	223663	129497	97044	82073	0	0	8405	15576	52763	77160	61881	86600	112457	75755
NEGmz293.072rt8.68	293.072	8.68271		Sulfacytine	Sulfacytine	ID: HMDB0015412_Name: Sulfacytine_Molecular formula: C12H14N4O3S_Identification method: HMDB All metabolites - M-H.txt	657308	464437	475983	282724	393022	790127	485089	372119	252216	332358	562404	416230	479924	318366	746856	412235	499886	663705	596978	673897	601468	876820	652068	696474	851875	815242	647381	277012	579839	597590	792474	692857	797285	629460	467500	713016	761814	564734	663665	551166	817285	1011346	807407
NEGmz293.082rt15.22	293.082	15.2165		7-Acetoxy-2-methylisoflavone	7-Acetoxy-2-methylisoflavone_Glyzarin_3-Methoxy-2-(4-methylbenzoyl)-4H-1-benzopyran-4-one_gamma-L-Glutamyl-L-methionine sulfoxide	ID: HMDB0029364_Name: 7-Acetoxy-2-methylisoflavone_Molecular formula: C18H14O4_Identification method: HMDB All metabolites - M-H.txt	78538	27306	127760	73864	77578	73041	49634	97447	83152	91505	112406	132369	116794	59803	83804	74618	161862	63514	90456	138191	173599	96226	141635	129369	132309	134673	65360	31860	80629	59736	143898	91556	133435	144582	78507	92085	136189	109738	146570	144006	90490	154812	62803
NEGmz293.13rt16.17	293.13	16.1679		Ginsenoyne B	Ginsenoyne B_Nigellidine	ID: HMDB0039134_Name: Ginsenoyne B_Molecular formula: C17H23ClO2_Identification method: HMDB All metabolites - M-H.txt	292908	63464	34961	28175	34435	85379	39029	58729	30453	103458	57442	47556	56271	104421	91604	56796	92463	64340	34529	161692	75593	107644	74924	41544	92267	97818	47998	39881	76434	128855	112834	84436	55456	48796	91986	90753	98892	116946	69086	122926	113088	82877	57444
NEGmz293.823rt1.71	293.823	1.71444					297428	311069	253298	186040	210355	116177	254499	296536	183501	144130	215466	158695	89294	324870	322639	203728	292771	251597	159483	121237	206318	187674	184604	111877	132269	521722	200684	107333	208362	282587	398581	205888	217761	152657	234338	135104	169490	144436	154596	29592	147589	212444	136450
NEGmz294.825rt1.61	294.825	1.60575					770199	691886	1710868	574749	1095855	1177274	915420	1008104	717019	1003571	947790	1146110	1170424	1039334	983207	1228246	1073614	701776	1573709	1340416	1498042	1483719	1452543	1742074	1539207	1680337	1287415	886728	1679050	1402555	376328	1169943	878725	1284011	955537	1547544	1507303	494810	553327	0	463962	664372	581091
NEGmz295.101rt18.32	295.101	18.3221		Demethoxyegonol	Demethoxyegonol_Desmosflavone_Dimethylstrobochrysin_1-(4-Hydroxy-3-methoxyphenyl)-5-(4-hydroxyphenyl)-1,4-pentadien-3-one_4'-Hydroxy-R-phenprocoumon_6-Hydroxy-R-phenprocoumon_8-Hydroxy-R-phenprocoumon_7-Hydroxy-R-phenprocoumon	ID: HMDB0030772_Name: Demethoxyegonol_Molecular formula: C18H16O4_Identification method: HMDB All metabolites - M-H.txt	36265	164877	127614	21025	83256	94076	175280	123298	98836	104407	79467	167270	134502	152440	118853	148903	87430	152232	162232	128256	106489	67542	62365	162649	97420	106281	146912	109409	0	119025	121425	91013	45530	129179	167391	98137	84676	114447	140585	190676	333434	674770	265636
NEGmz295.82rt1.71	295.82	1.7119					296860	382165	324142	225475	202694	147363	315207	301974	228516	153833	313967	169636	160543	386277	402197	213640	373259	316392	221840	173340	241406	231411	204452	162695	138324	641817	249145	135991	243587	391667	454011	239620	227471	169344	311416	181581	180941	183211	157004	22148	175423	254441	175923
NEGmz296.821rt1.61	296.821	1.60585					342030	280320	483933	209023	373447	428732	310390	279213	219952	333112	383012	302118	367028	257322	401902	442309	259727	214868	552107	449731	608338	545125	394138	510600	536503	557019	425985	332806	540903	481277	115246	360730	357319	536353	259940	466269	420511	157355	186368	0	150250	191956	205844
NEGmz296.869rt1.62	296.869	1.62161					434873	441526	540285	289278	570992	607511	459636	495242	384304	436338	340945	506461	541029	500917	473906	521617	489394	252012	236184	400257	631895	689396	630754	496229	706162	469599	419251	474191	458154	667160	58255	436511	399943	584849	329394	268258	553317	77366	120527	0	95782	197619	194648
NEGmz296.86rt1.71	296.86	1.70806					62388	208990	97091	37690	71760	75937	54669	29888	33875	29029	43117	72106	43551	60531	67470	88725	504927	32224	61889	71078	75002	90474	73523	81130	94693	102540	69758	39745	100867	63685	0	48487	34632	55092	45587	67020	143087	0	17773	0	24424	25074	21416
NEGmz296.892rt1.59	296.892	1.58611					2147511	2279110	4013169	277937	699451	1823766	231054	512007	902974	218083	1459513	370463	368515	1262361	1903977	1470565	1285272	1366028	10700000	507105	1125047	6732083	793022	6181702	6618109	6640562	2941896	185572	6557221	3973141	3177868	1606130	1778777	3381872	2151665	7582925	3523323	1063182	202815	116602	1254270	1283293	1532432
NEGmz296.89rt1.58	296.89	1.58462					2147511	2279110	4013169	277937	699451	1823766	231054	512007	902974	218083	1459513	370463	368515	1262361	1903977	1470565	1285272	1366028	10700000	507105	1125047	6732083	793022	6181702	6618109	6640562	2941896	1460039	6557221	3973141	3177868	1606130	1778777	3381872	2151665	7582925	3523323	1063182	202815	116602	1254270	1283293	1532432
NEGmz297.865rt1.71	297.865	1.71045					237077	384124	252612	204389	290271	147790	367880	383752	293251	232759	303595	174957	143870	580319	498049	291856	516675	300094	80011	216340	241764	197189	249167	143678	156741	567648	200332	158643	155904	415108	154964	321077	273065	171697	364733	83708	135882	44960	133598	0	125139	252110	128736
NEGmz298.866rt1.62	298.866	1.62494					132301	151332	233142	73835	180200	207645	154606	131806	121373	152965	176787	144729	173244	148038	185293	176452	138779	83410	118480	134020	137541	191766	150346	212312	214143	189869	177750	209914	215567	226920	0	251904	135739	167760	109626	120339	241605	21777	52222	0	37089	69267	47986
NEGmz298.887rt1.58	298.887	1.58072					1208215	1434870	2745830	192320	466641	1334538	271747	357522	611598	175694	939749	301229	312631	865099	1116983	978959	770895	905267	6337955	340566	789060	4415993	561963	3760008	3782801	4334761	1925683	906106	4277452	2360536	1970594	958014	1212967	2250995	1435939	4388309	2176933	689060	150287	87176	807328	793057	1153272
NEGmz299.861rt1.71	299.861	1.71016					177688	223128	165741	160154	171766	134122	253382	255966	169697	145310	219717	142291	138101	373118	348562	233017	335587	196629	39531	160752	168141	182542	153162	78357	83355	322219	137661	113136	119075	220926	104357	231972	186312	101887	261965	66613	94178	35361	74830	0	88086	157486	108773
NEGmz300.01rt9.64	300.01	9.64179					0	0	26214	11032	15668	14721	0	16691	11979	15749	15690	13853	18991	18451	11375	6378	21457	0	8444	12175	11599	11914	20695	16088	13029	12968	14551	0	11074	8490	17097	13536	15481	14197	10863	14346	15113	9386	20677	16352	15743	14742	10011
NEGmz300.102rt12.24	300.102	12.2426		Carboxybupranolol, 4-chloro-3-[3-(1,1-dimethylethylamino)-2-hydroxy-propyloxy]benzoic acid	Carboxybupranolol, 4-chloro-3-[3-(1,1-dimethylethylamino)-2-hydroxy-propyloxy]benzoic acid	ID: HMDB0061131_Name: Carboxybupranolol, 4-chloro-3-[3-(1,1-dimethylethylamino)-2-hydroxy-propyloxy]benzoic acid_Molecular formula: C14H20ClNO4_Identification method: HMDB All metabolites - M-H.txt	153930	152598	125926	96709	111375	135768	113538	127293	100557	87017	117122	118467	175936	101427	168060	124053	155832	164143	162809	147987	147450	158734	186465	173982	149441	128545	131081	107174	139483	178747	150140	163498	201102	199606	187087	150289	159564	190961	176307	179003	179585	183380	167329
NEGmz300.932rt1.57	300.932	1.56952					299423	597753	717344	0	472872	578176	822326	468110	344821	515907	209555	913006	551621	278578	230007	879239	389084	515484	201788	660921	718083	524978	695023	604303	544728	652818	312084	993384	968512	675711	85808	424190	657830	494464	691089	304294	496947	260881	309333	13056	329221	560330	477635
NEGmz302.08rt16.28	302.08	16.2771					249354	358205	343646	120898	144509	292274	249925	244496	217610	300147	426434	341574	339028	374224	315751	287669	245998	481219	745841	624641	426409	6127108	628017	279277	550891	432768	386584	335769	329385	422974	531636	690997	466761	716622	772959	474945	701069	994263	458014	667602	2520838	2072728	2251862
NEGmz302.856rt1.59	302.856	1.58535					1461400	1101243	1037834	295920	906322	1252756	157388	741011	940060	498833	1198728	170806	701105	1174470	1349436	230892	1193087	291421	731948	634439	594188	1347761	779158	1085834	1260822	730929	1065984	372831	1233700	1669922	459055	1223120	614194	1461028	702195	590380	1115152	105659	138120	0	399410	283246	537268
NEGmz303.091rt13.75	303.091	13.7498		3'-O-methyl-(-)-epicatechin	3'-O-methyl-(-)-epicatechin_4'-O-methyl-(-)-epicatechin_4-Methyl-epicatechin_3-Methyl-epicatechin_4'-O-Methylcatechin_(R)-Heraclenol_Diazinon_Fonsecin B_Vicine_Arachidoside_6-Methoxy-alpha-pyrufuran_3'-O-Methylcatechin	ID: HMDB0029175_Name: 3'-O-methyl-(-)-epicatechin_Molecular formula: C16H16O6_Identification method: HMDB All metabolites - M-H.txt	55300000	43700000	60800000	38600000	51600000	64200000	46200000	58700000	45600000	55600000	68100000	67100000	62100000	58300000	62300000	47700000	65100000	52900000	53700000	71700000	66600000	97600000	117000000	68900000	70500000	61200000	58800000	36900000	50500000	50600000	74100000	56900000	61000000	67300000	53700000	55500000	68700000	75200000	79800000	77900000	80400000	77700000	72900000
NEGmz303.127rt14.2	303.127	14.1985		p-HPEA-EDA	p-HPEA-EDA_Matricarin_3'-Deoxyoleacein	ID: HMDB0029305_Name: p-HPEA-EDA_Molecular formula: C17H20O5_Identification method: HMDB All metabolites - M-H.txt	54226	52076	50346	38469	66203	63925	70489	51156	44719	64886	60557	191642	59225	58699	55432	59324	70681	92609	72854	63157	72604	139484	109048	106338	102786	85203	77972	45043	51493	57408	218368	74075	87127	90371	85209	51460	66551	92331	113307	92245	125199	176307	131064
NEGmz303.1rt13.27	303.1	13.2664		L-N-(1H-Indol-3-ylacetyl)glutamic acid	L-N-(1H-Indol-3-ylacetyl)glutamic acid	ID: HMDB0038665_Name: L-N-(1H-Indol-3-ylacetyl)glutamic acid_Molecular formula: C15H16N2O5_Identification method: HMDB All metabolites - M-H.txt	144314	145630	216279	69869	164142	187049	198230	208954	70050	215847	162714	270294	262259	210804	252391	130643	214302	170697	150327	212055	185219	121295	155298	259256	196870	125691	205758	104628	275587	181837	79596	205237	268020	300680	91837	169414	334311	80018	66042	28308	164141	304326	74909
NEGmz304.095rt13.75	304.095	13.7514		Entacapone	Entacapone_N-Acetyldehydroanonaine	ID: HMDB0012226_Name: Entacapone_Molecular formula: C14H15N3O5_Identification method: HMDB All metabolites - M-H.txt	7546018	5848458	8413496	5407744	7216400	9170178	6397046	8326805	6355775	7801578	9327018	9777388	8683013	8114358	8482604	6703456	9429212	7356772	7632089	10600000	9110838	13300000	16700000	9533597	10200000	9027898	8015806	4990837	7080156	7174234	10400000	8287961	9125711	9359394	7613745	7554498	9469088	10400000	11000000	10500000	10900000	10900000	10500000
NEGmz304.853rt1.58	304.853	1.58442					900273	700328	598145	0	777255	852556	111960	410881	677634	0	751482	93613	396682	0	0	128652	0	145085	322668	468889	319052	719171	435350	427961	838469	530533	741663	192031	937528	987716	0	827058	421758	779886	400936	381253	839259	63280	79056	0	316146	0	286181
NEGmz305.087rt13.75	305.087	13.749		Starch acetate	Starch acetate_2,3-Dihydro-2,3-dihydroxy-4-(4-hydroxyphenyl)-1H-phenalen-1-one_Musanolone C_Dehydrowarfarin	ID: HMDB0029891_Name: Starch acetate_Molecular formula: C12H18O9_Identification method: HMDB All metabolites - M-H.txt	2600565	1874144	2654252	1734453	2169300	2874276	2011596	2408908	1975132	2566492	2959710	2925298	2721564	2458619	2909658	1996351	2903238	2277864	2338465	3175609	2845163	4109988	4979272	2869755	3020643	2632088	2660047	1596783	2235178	2405995	3312752	2648502	2843776	2996562	2561539	2347663	2947163	3245425	3505930	3508485	3412639	3365383	3051892
NEGmz305.096rt13.74	305.096	13.7425		Fluconazole	Fluconazole	ID: HMDB0014342_Name: Fluconazole_Molecular formula: C13H12F2N6O_Identification method: HMDB All metabolites - M-H.txt	861221	653718	1068627	625972	831941	1022678	758190	922398	693804	892333	1128554	1177482	1007895	907124	1033640	767414	997754	793050	898235	1159911	1040155	1426874	1874913	1169698	1103215	976479	954133	602221	821676	865475	1287523	930120	1083139	1102677	891263	915424	1289708	1266694	1275441	1336275	1330729	1177780	1145639
NEGmz306.09rt13.73	306.09	13.7347		Cysteinyl-Tryptophan	Cysteinyl-Tryptophan_Tryptophyl-Cysteine_Aspergillomarasmine A	ID: HMDB0028786_Name: Cysteinyl-Tryptophan_Molecular formula: C14H17N3O3S_Identification method: HMDB All metabolites - M-H.txt	350617	263011	387968	264233	332755	430302	305793	389695	294298	360676	428324	362641	372711	337493	458750	290846	431642	346743	357006	470166	433369	546278	785707	404122	409826	349862	405507	244724	298245	270158	577096	394556	438786	405388	363864	347200	491752	435822	499052	519299	481882	503527	487175
NEGmz306.919rt1.56	306.919	1.56497					1925635	3500139	13000000	2130482	1652005	3536790	3764385	1949169	1591981	2737179	1271012	4167233	2967759	1425859	1446305	6940304	1874302	5316384	12200000	3162131	7641289	10200000	5731329	12400000	9527034	14000000	2428110	5909445	13300000	3384275	3256098	2195860	4744255	3130927	5085808	12000000	4216584	5364613	1957264	723082	3100654	4826964	3341523
NEGmz310.131rt12.24	310.131	12.2362		Domoic acid	Domoic acid	ID: HMDB0033939_Name: Domoic acid_Molecular formula: C15H21NO6_Identification method: HMDB All metabolites - M-H.txt	191897	197474	244784	159345	175393	249302	233095	199538	169517	187839	220604	221621	298406	209328	369396	305009	356508	437095	412393	327764	375483	396151	437691	464902	415792	361649	248010	190546	297740	342276	338714	355720	400223	489780	321142	355955	327876	425773	372631	358543	390670	419264	398090
NEGmz312.066rt8.91	312.066	8.90881					0	16679	28953	0	21245	24305	12627	12989	13349	25072	14623	16421	22579	17582	18376	14946	21211	24895	48705	18266	20836	36944	33648	38371	54848	31824	25926	16765	56957	21460	15657	24046	22873	30155	19142	29790	31967	26476	26234	37409	22127	32467	39017
NEGmz312.885rt1.58	312.885	1.57853					1447806	2259783	1632645	192448	601699	1038912	593686	424928	1313297	227229	1135002	674609	300198	917696	1435331	1610238	767371	1290538	760611	267672	829605	2138822	559077	2482959	2605235	1959663	1101733	2098376	1740861	1611936	536333	800640	1906325	1506430	1996355	1103183	1335001	421009	92954	15794	914598	1344895	1382223
NEGmz313.112rt14.37	313.112	14.3727		(-)-3,4,9-Trimethoxypterocarpan	(-)-3,4,9-Trimethoxypterocarpan_p-Hydroxyphenethyl trans-ferulate_2'-Hydroxy-4,4',6'-trimethoxychalcone_2,3,9-Trimethoxypterocarpan_5,8-Dimethoxychalepensin_beta,2-Dihydroxy-4,6-dimethoxy-3-methylchalcone_2'-Hydroxyenterolactone_2-Hydroxyenterolactone_4'-Hydroxyenterolactone_4-Hydroxyenterolactone_5-Hydroxyenterolactone_6'-Hydroxyenterolactone_6-Hydroxyenterolactone_7-Hydroxyenterolactone	ID: HMDB0030567_Name: (-)-3,4,9-Trimethoxypterocarpan_Molecular formula: C18H18O5_Identification method: HMDB All metabolites - M-H.txt	499163	704923	818501	933213	604492	830116	794487	639063	1013605	605272	770838	1704170	665611	681390	914671	1341352	651834	813566	669472	779618	588193	829104	1096531	2687119	2117446	1713863	1000720	505157	786042	551596	1832244	764075	796471	657546	667231	562625	562899	808321	661496	892377	2322601	2989944	1222226
NEGmz315.127rt17.22	315.127	17.225		Verimol B	Verimol B_Verimol A_7-Hydroxy-2',4',5'-trimethoxyisoflavan_7-Hydroxy-2',3',4'-trimethoxyisoflavan_Sorgolactone_5'-Hydroxy-3',4',7-trimethoxyflavan_8-Hydroxydesmethylclomipramine	ID: HMDB0038323_Name: Verimol B_Molecular formula: C18H20O5_Identification method: HMDB All metabolites - M-H.txt	70047	49462	62975	46675	32124	72383	81169	60977	62515	57464	82266	78775	77857	70248	74226	69823	77457	58315	33799	59559	93715	133140	89570	100141	73064	82814	74113	64965	54866	97187	88904	60424	103658	89063	81433	57884	58570	92143	117653	84917	134571	120498	128882
NEGmz316.948rt1.53	316.948	1.52622		Mitotane	Mitotane	ID: HMDB0014786_Name: Mitotane_Molecular formula: C14H10Cl4_Identification method: HMDB All metabolites - M-H.txt	44000000	44500000	54200000	34200000	44700000	50600000	43900000	43300000	36700000	42200000	45100000	45300000	48200000	45700000	44000000	50100000	45500000	40700000	50100000	47500000	51600000	54200000	53400000	52900000	55000000	52400000	49000000	47000000	54200000	50600000	41000000	46700000	42700000	49100000	45200000	51800000	46900000	38900000	34700000	9193558	33100000	37900000	36000000
NEGmz317.951rt1.53	317.951	1.53103					2506453	2550816	3144366	2048147	2602202	2842503	2555009	2424564	2306804	2603657	2590545	2708800	2859812	2681516	2636919	3005829	2661146	2527317	2845273	2649510	3023247	2957980	3138857	3054426	2844773	3128801	2885539	2708036	3159907	2941487	2360563	2927033	2482050	2760530	2753295	2825984	2936984	2144946	1972804	537204	1897724	2380232	1996985
NEGmz318.112rt10.89	318.112	10.8879		Aspartyl-Tryptophan	Aspartyl-Tryptophan_Tryptophyl-Aspartate	ID: HMDB0028764_Name: Aspartyl-Tryptophan_Molecular formula: C15H17N3O5_Identification method: HMDB All metabolites - M-H.txt	67276	54627	95032	37540	64611	78390	71929	61410	52132	50321	92933	54371	87172	63624	97178	56716	84301	85503	118090	78574	84140	84824	91419	106768	94407	78027	70233	54832	85087	81252	76533	92622	88855	117156	71532	86863	83343	92625	90554	94009	83793	108804	87098
NEGmz319.083rt13.68	319.083	13.6841		3-p-Coumaroyl-1,5-quinolactone	3-p-Coumaroyl-1,5-quinolactone_4-p-Coumaroyl-1,5-quinolactone_7-Hydroxy-6-methoxy-alpha-pyrufuran	ID: HMDB0029292_Name: 3-p-Coumaroyl-1,5-quinolactone_Molecular formula: C16H16O7_Identification method: HMDB All metabolites - M-H.txt	249224	161937	190008	126673	150214	226773	223568	199720	138005	153563	217483	241567	192241	260921	219183	191076	221077	234174	207910	238117	255679	375157	308020	303806	261163	260980	235714	172770	221577	211813	204256	258289	248427	280341	193723	246327	198333	349583	243849	235325	301511	311602	315322
NEGmz319.122rt13.53	319.122	13.528		Enoxacin	Enoxacin_Mycophenolic acid_Helipyrone_Oleacein	ID: HMDB0014610_Name: Enoxacin_Molecular formula: C15H17FN4O3_Identification method: HMDB All metabolites - M-H.txt	162365	115153	180285	107886	162717	199925	134903	152071	113159	168198	199833	211959	146033	195456	176142	140539	201531	185628	158286	186283	207060	279295	278959	212803	215697	181439	177132	127042	158532	205812	197025	178447	199301	246460	189688	172440	160599	228365	204468	201913	249329	260810	259326
NEGmz319.191rt20.12	319.191	20.12		5'-Carboxy-alpha-chromanol	5'-Carboxy-alpha-chromanol_Oryzalide A_Oryzalide B_[8]-Gingerdione_10-Acetylpanaxytriol	ID: HMDB0012798_Name: 5'-Carboxy-alpha-chromanol_Molecular formula: C19H28O4_Identification method: HMDB All metabolites - M-H.txt	0	34595	64613	0	0	47597	0	40898	17988	0	30343	34213	102735	41440	64005	68333	93412	123298	131553	38528	126445	188922	104026	84975	73943	128955	37235	31965	140679	104595	17736	65474	37155	93128	104910	47330	150234	44304	0	23585	52956	65485	46534
NEGmz319.827rt1.81	319.827	1.81354					46297	31746	0	46290	28502	16586	25997	16719	26322	20536	26126	16241	23519	17718	14910	0	18181	15111	0	11517	0	0	0	0	0	9646	20315	12908	0	0	44296	0	15083	0	16916	0	0	58685	26814	55188	33798	22237	29839
NEGmz319.846rt1.71	319.846	1.70996					87121	102658	106467	60136	96384	80715	83347	104063	66732	70440	66738	69864	94244	184195	122535	127825	151270	77412	30032	59284	69544	70878	94711	73715	78829	181944	61189	55086	67229	129542	38183	96723	72268	56715	110708	40444	46074	19658	29454	0	21773	52163	24680
NEGmz320.062rt2.54	320.062	2.53529		Beta-Citryl-L-glutamic acid	Beta-Citryl-L-glutamic acid	ID: HMDB0013220_Name: Beta-Citryl-L-glutamic acid_Molecular formula: C11H15NO10_Identification method: HMDB All metabolites - M-H.txt	18149	0	25480	0	34620	33144	33745	0	0	50410	0	28352	21994	0	0	55274	0	0	27416	0	36695	33293	11012	98043	197652	8542	21301	15527	26851	47237	52065	0	8247	0	0	26572	74441	13855	0	0	0	0	0
NEGmz320.11rt10.92	320.11	10.9159		Niazirinin	Niazirinin	ID: HMDB0032808_Name: Niazirinin_Molecular formula: C16H19NO6_Identification method: HMDB All metabolites - M-H.txt	18326	24109	37633	17326	22279	27975	29816	23188	19065	15193	29224	28569	23369	17316	30129	24106	25819	30332	40043	26813	20699	34218	27086	41422	35911	27483	24407	17082	27079	29834	33334	29735	41118	45969	26175	23966	29875	36366	26358	26488	40355	40008	31953
NEGmz320.842rt1.72	320.842	1.72125					45839	87139	0	66647	39717	0	33776	65018	70643	21262	68742	0	0	153858	98963	41243	105892	100034	0	0	0	0	0	0	0	81591	0	0	28508	34501	185293	24639	40986	0	63085	0	0	14980	34308	0	58448	55400	36460
NEGmz321.057rt15.34	321.057	15.3417		L-gamma-Glutamyl-S-allylthio-L-cysteine	L-gamma-Glutamyl-S-allylthio-L-cysteine	ID: HMDB0038515_Name: L-gamma-Glutamyl-S-allylthio-L-cysteine_Molecular formula: C11H18N2O5S2_Identification method: HMDB All metabolites - M-H.txt	371454	365534	368581	262253	374909	468579	315912	428381	319483	383791	500953	497741	317937	454172	491030	382112	371202	438785	446884	542304	440508	1186186	576257	603247	467022	439350	481463	375099	420946	387657	421899	410988	415069	419275	480019	380585	463241	857108	598022	565217	852218	740070	761583
NEGmz321.138rt16.59	321.138	16.5884					114921	125185	95962	81852	90302	163122	118061	94938	102716	156260	177694	116645	171976	200912	136252	156524	131532	95273	112810	128393	88670	201333	228786	170266	129563	128067	190910	44330	62490	109260	153000	91612	111254	112678	108380	114503	92166	263796	216093	202015	224856	267204	303112
NEGmz321.843rt1.71	321.843	1.71415					44593	79881	53504	36344	70198	28676	71595	83044	43836	29381	56161	43724	41799	94361	79435	58641	73343	48214	0	38533	41841	66448	79728	30899	42752	116219	50639	41222	39425	113857	0	58349	62195	45803	98092	25066	42259	18636	35154	0	13979	23766	26817
NEGmz322.089rt11.09	322.089	11.0946		Tazarotenic acid	Tazarotenic acid_desmethyladinazolam	ID: HMDB0060619_Name: Tazarotenic acid_Molecular formula: C19H17NO2S_Identification method: HMDB All metabolites - M-H.txt	28611	15005	18969	23857	22549	16450	16348	0	16077	0	21471	20618	13993	19032	18976	16825	16870	20372	21366	16411	19653	25197	28293	14943	20434	24875	33778	17022	26712	23370	22177	20493	18146	20656	22963	14964	16750	16847	19029	18409	23285	25650	16165
NEGmz322.914rt1.57	322.914	1.56707					990065	1714693	3330930	1491410	2337847	2545733	3961580	2330330	1684404	3362920	1078345	4062146	2881764	1787087	1651388	3737076	2048222	2601167	1786064	2907288	3012403	2965423	3239625	2800453	2851959	2335435	1483905	4522140	3787672	3088978	314737	2021139	2939811	2212592	2658021	1257950	2814677	1378378	1120869	31335	1610045	2706484	1617085
NEGmz324.058rt15.34	324.058	15.3438					0	0	33734	31174	0	36459	0	0	22236	27510	37355	27819	25158	42887	34544	24217	29072	22308	31222	31041	34604	82824	34917	51504	28631	35111	22484	33816	49632	0	37262	0	0	33568	27560	37633	29617	45917	32018	43520	38621	41326	36294
NEGmz324.145rt11.49	324.145	11.4931		Monocrotaline	Monocrotaline	ID: HMDB0034363_Name: Monocrotaline_Molecular formula: C16H23NO6_Identification method: HMDB All metabolites - M-H.txt	21593	16238	0	22914	0	15519	24412	27846	20336	22692	27529	21515	22663	16385	21369	0	16101	28678	23828	13864	12642	15742	14508	15715	16079	13531	0	0	14728	14963	40610	21439	23760	19334	21133	13960	16284	34974	35004	46509	24370	30008	32815
NEGmz325.062rt8.94	325.062	8.93657					244107	225161	312102	154510	194727	327782	225124	225273	181554	177539	224977	233192	263346	220193	224222	135852	243551	290092	231024	268385	272682	328218	298715	317236	276876	258908	299293	180513	303964	229029	265653	260061	309090	357528	248459	221292	214624	277727	282205	281574	253401	336651	323130
NEGmz325.141rt13.8	325.141	13.8008		Acepromazine	Acepromazine_Aceprometazine_(+)-Galeon_1-(4-Hydroxy-3-methoxyphenyl)-7-phenyl-3,5-heptanedione_Gingerenone C_1,2-Dihydrodehydroguaiaretic acid_5,5-Diisopropyl-2,2'-dimethylbiphenyl-3,3',4,4'-tetrone	ID: HMDB0015552_Name: Acepromazine_Molecular formula: C19H22N2OS_Identification method: HMDB All metabolites - M-H.txt	178581	92293	199278	165444	186124	165926	129795	199095	176317	183362	208755	233383	203098	163540	190183	151541	260159	109041	101485	171258	127300	244525	216349	204463	202032	124770	182598	96406	125785	119765	205975	169108	174131	124098	157432	57327	103522	220277	268055	249980	240558	326322	237522
NEGmz326.575rt11.62	326.575	11.6209					141014	80307	126257	58574	82099	124866	92012	93238	67175	65658	90186	100076	89864	89281	113281	75033	126091	135946	155464	136774	112260	171404	143765	144943	160757	150235	111496	75897	128985	111345	130418	120885	123653	143102	102336	113542	111316	119783	93748	110210	104227	132427	163511
NEGmz327.089rt16.09	327.089	16.086		Zapotinin	Zapotinin_Ugaxanthone_Betagarin_Americanin A_Garbogiol_Isoamericanin A_Frenolicin B_Morusignin B_5-Hydroxy-4',7,8-trimethoxyflavone_Americanin D_5-Hydroxy-4,4',6-trimethoxyaurone_8-Hydroxy-4',5,7-trimethoxyflavone_Methyl 2-(2-methoxy-4-hydroxyphenyl)-6-methoxy-3-benzofurancarboxylate_7-Hydroxy-3,4',8-trimethoxyflavone	ID: HMDB0029677_Name: Zapotinin_Molecular formula: C18H16O6_Identification method: HMDB All metabolites - M-H.txt	0	35383	33925	0	27410	27903	36798	28381	0	31614	27708	0	27471	22562	37601	26092	32861	57325	48557	30048	32011	55431	54318	38127	34280	36731	42920	0	42206	27450	29748	0	26338	45056	48453	24792	25940	60846	41712	39776	45373	52727	48761
NEGmz327.121rt12.23	327.121	12.2324		Acutilobin	Acutilobin	ID: HMDB0040670_Name: Acutilobin_Molecular formula: C19H20O5_Identification method: HMDB All metabolites - M-H.txt	173027	111248	145773	90934	114398	178884	121062	134308	119470	101965	139162	142531	168319	113694	198733	171531	218118	235256	210475	221622	206508	216740	255327	271201	258716	238840	164501	119102	192751	188310	240532	192489	251895	236624	199020	190789	220704	210474	248741	199706	201293	239524	289895
NEGmz330.077rt9.09	330.077	9.09287					17244	0	302510	0	76635	25781	64078	74096	0	16142	17579	28609	35945	0	17455	16004	0	260689	907471	4390	10020	36482	0	0	0	0	2585035	132935	1278028	235405	9687	13671	35545	17702	8480	20561	2458028	0	0	0	0	0	0
NEGmz331.113rt17.4	331.113	17.3984		Glutamyl-Tryptophan	Glutamyl-Tryptophan_Tryptophyl-Glutamate_Mytilin A_(2,3-diphenylcyclopropyl)methyl Phenyl Sulfoxide	ID: HMDB0028830_Name: Glutamyl-Tryptophan_Molecular formula: C16H18N3O5_Identification method: HMDB All metabolites - M-H.txt	0	0	0	0	0	23127	0	0	0	0	0	0	0	0	0	0	0	46728	74022	0	0	144974	98575	171586	193437	110610	0	0	0	0	0	0	0	56508	29245	0	0	45330	67563	65550	56786	172709	89654
NEGmz332.846rt1.62	332.846	1.62095					3682794	3935457	5428149	2199046	4530498	5569698	3791073	3509366	2904770	3358958	3467864	3970295	4827171	3549070	4335641	5195110	4493694	2465098	2066922	4580693	5684739	5815625	6061211	6394337	6528102	4732797	4308650	4570620	4705194	5523481	435989	4580997	3411119	4859685	3806739	2233578	4382374	598404	1177727	0	725090	2201350	1402906
NEGmz334.108rt10.48	334.108	10.4789		gamma-Glutamyl-S-methylcysteinyl-beta-alanine	gamma-Glutamyl-S-methylcysteinyl-beta-alanine	ID: HMDB0039504_Name: gamma-Glutamyl-S-methylcysteinyl-beta-alanine_Molecular formula: C12H21N3O6S_Identification method: HMDB All metabolites - M-H.txt	59909	42010	0	58638	36988	0	41004	67260	55416	38396	66979	63435	37729	30446	44145	0	14101	37214	32772	15715	0	4778	5745	6811	7169	7091	0	0	0	3310	98017	12068	40750	10095	40720	21925	13694	97218	89777	102833	53793	57600	69332
NEGmz334.843rt1.63	334.843	1.62553					2538833	2749073	3623188	1410153	2823672	3731665	2299031	2381190	1945736	2262796	2186319	2902730	3242558	2629941	2841935	2998074	2637938	1464679	1368447	3179106	3717525	3425272	3778594	3547293	4220553	2854867	2938650	3039882	2554425	3376489	265818	3359466	2519679	3441481	2167406	1421416	2790161	370641	706856	5980	469887	1595530	889342
NEGmz335.082rt9.17	335.082	9.17115		3-Caffeoyl-1,5-quinolactone	3-Caffeoyl-1,5-quinolactone_4-Caffeoyl-1,5-quinolactone_3-O-Caffeoylshikimic acid_Juglone glucoside_4-O-Caffeoylshikimic acid_Dattelic acid	ID: HMDB0029287_Name: 3-Caffeoyl-1,5-quinolactone_Molecular formula: C16H16O8_Identification method: HMDB All metabolites - M-H.txt	54978	48548	66246	43505	36361	70064	61244	47066	37087	42656	52524	45649	102970	34825	85040	70697	81409	124590	117518	93135	125593	136973	116897	143474	124011	119524	56675	41033	90906	95410	92877	85648	107259	153417	87579	94559	87152	110595	108033	108856	98507	133382	130715
NEGmz339.164rt18.89	339.164	18.8877		5-Deoxymyricanone	5-Deoxymyricanone_2,2-Bis[4-(2,3-epoxypropoxy)phenyl]propane_4',7-Dihydroxy-2'-methoxy-3'-prenylisoflavan_2',7-Dihydroxy-4'-methoxy-8-prenylflavan_2',4'-Dihydroxy-7-methoxy-8-prenylflavan	ID: HMDB0030799_Name: 5-Deoxymyricanone_Molecular formula: C21H24O4_Identification method: HMDB All metabolites - M-H.txt	234112	178815	195794	100363	161129	317417	246881	254538	130056	199594	223702	161156	164927	205111	230751	170008	187274	269893	165603	146029	242277	271641	258656	205868	147389	122324	285457	198716	220234	196183	130204	203770	184713	205106	211338	158849	133167	194389	219053	183542	253239	225225	300258
NEGmz342.874rt1.61	342.874	1.6123					638600	526580	634560	348834	867912	581141	472969	594837	653243	489513	518256	547097	574581	685391	667290	564881	620870	223674	254266	554559	668120	700289	545087	582116	730446	566529	478014	502648	476903	585020	60255	616763	419809	581025	426001	311793	557793	80676	143573	16134	131384	263631	198722
NEGmz343.078rt15.85	343.078	15.8543		Eupatilin	Eupatilin_Lathycarpin_Xanthomicrol_5,7-Dihydroxy-3',4',5'-trimethoxyflavone_Aflatoxin Ex2B1_3',8-Dihydroxy-4',5',7-trimethoxyflavone	ID: HMDB0029469_Name: Eupatilin_Molecular formula: C18H16O7_Identification method: HMDB All metabolites - M-H.txt	34865	47827	44194	41372	44962	63785	56456	41483	48884	57816	44434	52077	57044	48082	52887	84655	80604	85449	133276	97560	105806	285944	146118	93824	153112	109942	56549	31779	84065	68346	74031	111173	68925	79670	107503	51419	110798	84639	61697	98747	108594	148172	111360
NEGmz343.155rt16.86	343.155	16.8612		2-(4-Allyl-2-methoxyphenoxy)-1-(4-hydroxy-3-methoxyphenyl)-1-propanol	2-(4-Allyl-2-methoxyphenoxy)-1-(4-hydroxy-3-methoxyphenyl)-1-propanol_(1(10)E,4E,6a,8b)-8-Angeloyloxy-14-oxo-1(10),4,11(13)-germacratrien-12,6-olide_5-(6-Hydroxy-3,7-dimethyl-2,7-octadienyloxy)-7-methoxycoumarin_Malabaricano_3-Dehydronobilin_Rosmadial_Isoachifolidiene_Columbaridione_Safficinolide	ID: HMDB0031753_Name: 2-(4-Allyl-2-methoxyphenoxy)-1-(4-hydroxy-3-methoxyphenyl)-1-propanol_Molecular formula: C20H24O5_Identification method: HMDB All metabolites - M-H.txt	128321	120954	200056	46567	69599	215054	132241	176948	111200	118971	209013	179967	162256	139924	181816	137783	228227	143676	315356	315278	317495	321146	219427	338617	356336	258291	156325	135599	170002	265176	193245	258151	154433	265712	206425	315391	244012	191437	240039	269739	261536	349429	289250
NEGmz343.612rt11.82	343.612	11.82					42287	46914	35917	22067	30702	35814	40642	39717	37646	35702	40722	45369	34789	36620	39305	35302	32413	30248	36077	24382	24276	36203	36679	33278	42292	37808	34133	30830	48598	30152	28987	27924	29953	38392	41415	30203	31046	43752	40224	45476	42795	36001	42874
NEGmz344.082rt10.59	344.082	10.5883					28060	21239	22576	15745	14465	19452	18427	20445	18022	18511	16679	15857	23137	17202	28021	15971	29933	25137	36827	27865	29129	39937	44995	51686	34180	37932	19038	12813	28296	30535	23189	22483	41411	41642	31964	35216	39296	33162	25925	50398	30045	40768	33034
NEGmz344.164rt14.31	344.164	14.312		Murrayacinine	Murrayacinine	ID: HMDB0030224_Name: Murrayacinine_Molecular formula: C23H23NO2_Identification method: HMDB All metabolites - M-H.txt	92975	187103	169006	55684	84691	201333	152698	181165	79149	156702	214325	159015	86532	205823	86191	45111	74153	49012	93178	109049	137865	84057	32564	53817	58341	47154	95796	117295	97450	104849	70120	82608	70042	140188	82066	171307	83632	108472	98511	96648	78097	82274	54514
NEGmz345.101rt13.81	345.101	13.8087		Muscomin	Muscomin	ID: HMDB0037250_Name: Muscomin_Molecular formula: C18H18O7_Identification method: HMDB All metabolites - M-H.txt	1899762	704118	2663439	1270901	1883181	1686629	903676	2160080	1656162	2183314	2187344	2631287	2990876	1622897	1762222	1625115	5644008	1465323	1989158	4064767	3574580	2188431	2145985	2770982	1737472	1865468	1471305	601467	1568207	1268682	4086741	2133094	3831358	3540529	1964232	2153491	3871445	1408250	3582070	2955573	2139895	2693190	1734365
NEGmz345.138rt16.69	345.138	16.6883		Gibberellin A3	Gibberellin A3_Gibberellin A94_Lepidine B_Lepidine D_Lepidine F_Lepidine E_Junosmarin_Gibberellin A68_Cynaropicrin_Strigol_Diosbulbin E_Diosbulbin G_Gibberellin A22_11beta-Hydroxygibberellin A7_Gibberellin GA126_8-Hydroxy-3',4',5',7-tetramethoxyflavan_5'-Hydroxy-3',4',7,8-tetramethoxyflavan_Gibberellin A92_Alectrol	ID: HMDB0003559_Name: Gibberellin A3_Molecular formula: C19H22O6_Identification method: HMDB All metabolites - M-H.txt	112494	154335	181248	114255	81141	146426	98084	148259	102033	103246	127619	81224	94151	143900	111294	71167	80805	202729	70312	83222	136514	132822	152489	141290	97800	100191	228744	118444	106402	151171	74648	114317	99140	184898	169014	98330	107640	148449	180192	160980	262302	278939	192068
NEGmz346.098rt9.71	346.098	9.70786					771683	628874	792997	342994	529298	733572	613467	553789	455829	491216	551406	615767	775600	549933	913053	578902	731980	1067638	1015122	819019	919036	1117728	1034231	1237349	1195895	1046689	773544	441751	926764	853953	834616	845413	988726	1280635	801906	854826	971653	888663	849304	945872	904296	1077183	1011138
NEGmz346.775rt1.63	346.775	1.63325					102462	153851	252816	127935	122120	54533	214708	112311	131376	107899	146091	71120	101680	330871	289709	95055	247487	458030	203520	54592	115316	74146	97668	97885	85429	230458	544050	99440	229127	210435	210342	125737	184049	80198	214619	123029	496151	71921	138485	0	112560	137305	65366
NEGmz349.069rt12.07	349.069	12.0703					49262	35969	483217	71661	85878	175562	66351	33274	156793	46155	88199	82834	87107	45617	164699	175653	39232	198935	503464	181451	215332	323058	432855	577435	595186	352422	365700	47175	301883	237745	47912	87435	48508	364146	158497	124531	242964	188154	283897	319867	334310	426577	131766
NEGmz350.171rt19.22	350.171	19.2174		Tamibarotene	Tamibarotene_Marmeline	ID: HMDB0015605_Name: Tamibarotene_Molecular formula: C22H25NO3_Identification method: HMDB All metabolites - M-H.txt	43958	56963	29473	36023	22042	87201	57111	79950	26500	42989	51013	44942	52462	48683	52761	42670	46869	30769	88081	72326	39676	115510	70930	137565	162553	90626	42765	35836	41823	65416	63383	35512	28605	100679	82448	81070	48975	54619	66275	0	0	0	0
NEGmz350.786rt1.6	350.786	1.60203					671256	403575	1287103	447589	805234	885476	691738	610534	544511	558374	676329	598496	1062686	702993	699147	985644	700863	383312	1599537	943779	1419585	1583597	1186844	1388195	1236778	1563179	1012977	681118	1601113	1271543	281108	830698	729237	1092645	631696	1172623	981364	436592	398564	0	260882	325148	401916
NEGmz351.077rt8.99	351.077	8.98733		Chlorogenoquinone	Chlorogenoquinone_N-(Carbethoxyacetyl)-4-chloro-L-tryptophan_Decarbamoylgonyautoxin III	ID: HMDB0029383_Name: Chlorogenoquinone_Molecular formula: C16H16O9_Identification method: HMDB All metabolites - M-H.txt	38337	33366	72397	23579	38002	48556	35677	28871	29549	33488	35008	36171	49046	36474	42905	34363	47228	50559	77331	38614	48703	74349	69514	72708	67876	66531	56612	35682	94868	50731	44051	49731	43677	70052	57537	39516	57831	41035	39843	73169	39226	50428	54469
NEGmz351.782rt1.71	351.782	1.7141					71440	79206	108629	59357	49368	49079	69320	85844	30744	44025	73876	49645	38958	95597	73389	69346	116959	60208	60572	40622	87282	64407	68818	58053	51906	227365	54121	29869	80060	97945	118346	75733	49390	66635	64008	60825	46064	53508	41332	0	38493	54029	28653
NEGmz352.783rt1.6	352.783	1.60232					828527	574663	1437790	535978	1012112	1140732	909832	782544	543137	869932	741546	1024678	1257881	767846	822166	1159717	902177	654362	1764385	1130376	1772916	2025430	1542389	1753705	1616880	1909567	1115290	892570	1979850	1341122	430652	973440	757931	1526017	721722	1312780	1191274	545841	533564	0	358841	388387	497102
NEGmz353.092rt8.67	353.092	8.66583		Biflorin	Biflorin_Chlorogenic acid_Cis-5-Caffeoylquinic acid_1-O-Caffeoylquinic acid_Cryptochlorogenic acid_trans-Chlorogenic acid_Flumioxazin_Isobiflorin_5Z-Caffeoylquinic acid	ID: HMDB0002336_Name: Biflorin_Molecular formula: C16H18O9_Identification method: HMDB All metabolites - M-H.txt	35163	25217	60115	11654	23709	41210	25909	14564	12324	14310	15378	25277	21481	31730	30467	34913	27058	35141	29086	24887	43659	55665	47201	44277	46828	55791	45851	31294	51598	33603	8355	48181	32962	64849	26236	39841	35542	12938	14469	19650	25556	22916	19225
NEGmz353.779rt1.71	353.779	1.71089					108057	154376	154937	62764	80716	59060	98291	122495	73183	58312	90490	60969	54741	112370	108927	83541	147885	119071	99896	84250	141245	127800	107964	51765	74297	292155	114998	49758	131466	148129	141006	88355	86786	72350	107224	89509	63221	62333	44670	0	64211	75879	64643
NEGmz354.193rt14.29	354.193	14.2904					1407824	2628322	3117906	894393	1720325	2943055	2901611	3488848	1094014	2817554	4331327	3726495	1927563	3800565	1423632	1172031	1926778	1319606	2296437	2655765	3304858	2016409	909649	1329073	1490463	1335734	1758293	3031598	1861540	1886634	1213022	1538208	1318438	2496088	1805691	3055660	1635673	2497330	1808703	2130726	1583923	2166752	1471856
NEGmz354.78rt1.6	354.78	1.60172					432501	324039	810117	229304	516827	552469	378296	369296	226441	351579	369536	465222	570188	391651	478559	596036	449658	275320	849220	580143	733435	760449	645280	894269	700419	766639	624120	405525	961150	691215	191992	515658	309618	662648	383160	707308	668757	246790	205531	0	189376	220385	219952
NEGmz354.822rt1.65	354.822	1.64785					190133	95889	54294	193866	41913	55534	223048	272727	219116	249654	213036	207633	277846	260036	302177	55840	245995	122256	106878	264164	43026	60275	86806	48897	60469	76421	297870	333550	67638	41760	26945	365956	227946	411160	223884	43405	88010	34140	96044	0	52376	129248	90249
NEGmz354.827rt1.61	354.827	1.61048					465687	463356	1006505	443315	813925	987471	560658	690475	494081	652038	531480	491430	684163	633618	723735	732160	622730	300597	287376	680726	730332	922811	798425	887524	867500	736597	751010	668578	624846	823402	55965	786067	563140	849662	528519	385004	653606	80986	224890	0	125290	359244	247878
NEGmz355.111rt17.17	355.111	17.1732		Pioglitazone	Pioglitazone	ID: HMDB0015264_Name: Pioglitazone_Molecular formula: C19H20N2O3S_Identification method: HMDB All metabolites - M-H.txt	37769	56150	51449	39321	67993	33057	24267	148419	79377	35624	57350	64071	0	145738	154566	101304	261738	39913	30983	43019	54705	34992	77374	26763	32105	126320	40197	35629	54985	165165	159497	48444	60438	34905	95859	26654	45711	0	24221	36370	61449	101257	51840
NEGmz355.775rt1.71	355.775	1.71356					73392	77501	109802	46709	75774	52068	59002	79298	41500	67495	68913	49201	30675	93378	84455	69300	97592	65182	85049	48215	62278	80263	90342	49799	46606	196984	53975	40541	93315	75898	96005	81765	61445	51473	70717	73554	63168	61833	36283	0	40652	59788	35895
NEGmz356.187rt20.17	356.187	20.1738		Nalbuphine	Nalbuphine_(S)-Laudanosine_5-hydroxypropafenone	ID: HMDB0014982_Name: Nalbuphine_Molecular formula: C21H27NO4_Identification method: HMDB All metabolites - M-H.txt	0	69525	135683	39976	0	28182	25746	0	0	0	0	0	33937	0	0	0	0	0	0	16579	29851	40316	0	0	50818	56055	155664	33696	85494	99124	0	0	0	0	31982	25353	69639	0	0	0	0	30595	0
NEGmz356.208rt13.74	356.208	13.7397					592559	431515	1042608	349815	535384	747084	609252	1008820	538306	1035969	1224087	1328634	1287334	937721	966789	686122	1758922	569415	981347	1531376	1674333	1191449	695646	733509	592993	644435	617058	445086	688412	942881	995464	692547	827980	1192191	741042	1157680	1393176	552335	949414	742544	633924	899723	543211
NEGmz356.825rt1.61	356.825	1.61136					386442	424498	549386	198271	517964	528003	386737	419822	350332	419109	388322	371520	529201	380685	456219	453548	396182	175155	274721	430590	552578	595656	608211	430530	517152	423923	434304	384615	443337	519630	48244	426570	383266	466607	305238	309940	537352	51213	127098	0	68285	173825	191686
NEGmz356.846rt1.59	356.846	1.59119					666415	515833	832940	0	311640	836046	50329	181138	278248	89430	602367	35997	217763	533236	549965	114171	374412	127915	2656979	179057	276126	1602225	388484	1108739	1180534	1236442	1039384	130871	2166429	1255078	0	582758	281332	894930	373498	1666710	1147944	99442	93286	20130	304977	185796	343296
NEGmz357.577rt12.24	357.577	12.2391					0	0	0	0	0	0	0	0	0	0	0	0	0	0	0	45385	33320	17854	69125	50667	50590	73110	69594	64648	88988	60858	0	0	27002	22354	0	17800	0	31444	0	25240	23542	0	0	0	0	26055	46086
NEGmz357.82rt1.71	357.82	1.70954					147093	202931	163810	92535	162278	110534	229098	223772	112667	108727	182890	145490	77918	298030	275040	159103	249894	166416	91792	106814	187296	124010	142149	108433	123635	413128	122294	107459	113367	288449	73445	150518	171519	151539	188189	69875	90401	46594	65102	0	58191	129436	67994
NEGmz358.098rt10.7	358.098	10.7013		Avenanthramide 2s	Avenanthramide 2s_Avenanthramide 2_Clovamide	ID: HMDB0029286_Name: Avenanthramide 2s_Molecular formula: C18H17NO7_Identification method: HMDB All metabolites - M-H.txt	24900	18232	22346	14417	16378	21127	17313	13887	17243	13417	22580	15901	33200	14023	43431	28868	33565	49164	49006	43623	40997	52184	45046	62452	59497	45295	23066	21463	36781	46620	41940	37111	51416	53026	44453	42652	54849	40426	38777	41451	40820	54890	43470
NEGmz359.154rt19.24	359.154	19.2356		Lepidine C	Lepidine C_Lepidine_Quassinol_Casegravol isovalerate_4-Acetylzearalenone_3',4',5',7,8-Pentamethoxyflavan_6'-O-Formylmarmin	ID: HMDB0032717_Name: Lepidine C_Molecular formula: C21H20N4O2_Identification method: HMDB All metabolites - M-H.txt	53888	57631	357330	30056	35922	235465	108063	95985	37562	70780	59273	136787	183738	128120	126836	126493	52299	81203	88202	55950	75987	290159	100195	374029	434277	239014	154166	167427	440832	422975	44472	161721	33544	330087	241287	127612	145893	30678	23447	0	0	0	0
NEGmz359.223rt20.12	359.223	20.1183		Neuroprotectin D1	Neuroprotectin D1_Resolvin D5_Calycanthidine_Macrophorin A_Butylated hydroxyanisole_6-beta-hydroxymedroxyprogesterone_2-beta-hydroxymedroxyprogesterone_1-beta-hydroxymedroxyprogesterone	ID: HMDB0003689_Name: Neuroprotectin D1_Molecular formula: C22H32O4_Identification method: HMDB All metabolites - M-H.txt	37221	30199	59329	0	38246	71817	37349	34000	0	24653	41509	30425	24143	40459	49403	46858	0	26795	50502	47534	49541	305356	44413	58113	66697	52013	40775	42362	75358	85600	0	60490	18338	39569	43720	69475	71407	27876	0	21662	32853	35321	0
NEGmz359.865rt1.71	359.865	1.70579					160753	233952	179375	113037	222073	160845	242786	286488	186271	122693	196043	173009	118179	444908	390926	305185	351937	143249	51146	155586	179302	118478	167477	79928	126101	273083	146775	156785	118203	291689	23757	230098	190896	136252	185276	41137	114431	0	41685	0	52622	110019	54596
NEGmz360.077rt11.51	360.077	11.5116					21081	13141	31972	0	13728	27373	17184	16120	15992	17058	14609	15021	25860	16122	32539	15668	27741	27121	22101	23020	24796	37032	29300	39560	37290	32492	23598	9730	28001	32081	20445	27650	30823	39349	27672	22608	33858	24949	22010	23706	23084	28439	29471
NEGmz360.124rt10.52	360.124	10.5219		Pyriminobac-methyl	Pyriminobac-methyl	ID: HMDB0040546_Name: Pyriminobac-methyl_Molecular formula: C17H19N3O6_Identification method: HMDB All metabolites - M-H.txt	16446	22808	39123	15430	22714	33294	21828	24866	11882	16444	21116	16004	22801	21198	28452	17337	23394	23969	26603	23187	25508	36701	33125	33808	38381	28527	33635	21308	44295	29329	11594	29795	22652	37389	19444	29840	23782	15478	16152	0	20757	23938	19327
NEGmz360.185rt18.48	360.185	18.4805					0	39070	57961	0	0	53410	29964	0	0	27369	34063	39223	35856	51143	43728	38501	0	50672	60795	35300	44869	55912	0	85072	76470	38267	60860	52414	64548	58623	0	36355	27080	58583	45682	44474	39795	34112	41359	52300	70340	95046	65693
NEGmz360.628rt12.46	360.628	12.4619					214869	133656	189190	82296	128539	154119	145397	153988	103015	128335	144255	134003	146530	107346	161829	104635	130865	204469	241942	116474	141250	170497	136269	237017	192008	219666	155167	92440	209190	155078	166833	172080	168133	169372	154187	134860	154296	165842	114354	127285	221376	164828	175946
NEGmz360.815rt1.58	360.815	1.58297					0	0	666090	0	701789	813971	0	0	353313	0	571889	0	0	0	0	156069	0	0	306119	472957	387603	449089	606233	410338	549439	278170	0	103822	887199	732110	0	835150	168682	693834	165705	179991	784415	0	0	0	177379	0	204798
NEGmz361.085rt12.46	361.085	12.4633					99312	53901	68090	60466	70448	79890	69172	65841	64521	52007	59910	55206	75932	72348	76104	53455	81269	70984	83341	86417	97297	103865	113641	78166	84278	85287	81463	47944	87754	85713	76794	70387	86501	101510	70014	77949	64638	75401	65224	64189	81682	84936	82017
NEGmz361.109rt2.56	361.109	2.55698					27664	20507	26802	0	27285	16095	24440	18781	18032	20880	19664	17805	39718	21399	41799	33350	34492	49711	49212	45600	35253	36186	42658	35970	45211	36038	10425	20375	31381	35589	28528	38713	25358	34137	40347	53168	57374	39358	28340	44189	32311	36576	34238
NEGmz361.129rt12.54	361.129	12.5442		Gibberellin A93	Gibberellin A93_2',8-Dihydroxy-3',4',5',7-tetramethoxyflavan_Gibberellin A21_Diosbulbin C_Gibberellin A87	ID: HMDB0031366_Name: Gibberellin A93_Molecular formula: C19H22O7_Identification method: HMDB All metabolites - M-H.txt	80356	62040	107879	48017	77361	68965	57831	54946	52551	49535	68550	65163	69109	45813	106934	32647	75341	69729	87697	47873	75594	75147	93239	86094	59911	73588	63752	39791	103033	85682	96645	95746	64332	78281	60595	57195	73724	84796	55827	68221	108583	60881	79205
NEGmz361.133rt15.06	361.133	15.0601		Gibberellin A93	Gibberellin A93_2',8-Dihydroxy-3',4',5',7-tetramethoxyflavan_Gibberellin A21_Diosbulbin C_Gibberellin A87	ID: HMDB0031366_Name: Gibberellin A93_Molecular formula: C19H22O7_Identification method: HMDB All metabolites - M-H.txt	59303	44875	97634	59828	62970	87118	58336	95499	67598	84617	80210	122154	111562	94530	107377	83525	34067	33680	24382	92674	98461	273576	56050	68698	67528	46032	45734	39874	116221	94462	65046	25497	36401	41272	26298	88833	63771	106549	151876	163700	124914	185813	139134
NEGmz361.862rt1.71	361.862	1.70628					48406	89057	52653	28870	77250	73849	48797	88719	71733	52697	51188	62631	41318	145371	115472	113270	127993	42809	0	94737	60905	38782	59315	44039	0	109233	39600	77784	40103	75834	0	65387	64036	48193	80537	0	42454	0	21022	0	21053	57830	14887
NEGmz362.173rt14.39	362.173	14.394					175746	141537	178471	112980	130552	215521	205392	181803	154595	207160	199934	225938	202818	179447	244060	234506	194186	276062	210973	48706	39652	19392	0	0	0	0	152741	135142	218876	178728	216437	207017	214330	291154	215616	51222	57309	0	27264	0	46923	74668	29673
NEGmz362.812rt1.58	362.812	1.58018					670074	0	675607	0	617581	735805	0	0	439886	0	0	0	0	0	0	0	0	0	189546	315609	292162	537516	473181	413168	471335	344270	0	92181	699389	808667	0	0	0	609409	0	229972	706645	0	0	0	166237	0	163728
NEGmz363.106rt14.23	363.106	14.2327		Bumetanide	Bumetanide	ID: HMDB0015024_Name: Bumetanide_Molecular formula: C17H20N2O5S_Identification method: HMDB All metabolites - M-H.txt	211836	110887	298951	83290	189982	210283	120687	193435	179635	191668	215120	318469	266483	171627	246240	159561	513478	226777	293451	467437	467057	285099	420449	281541	212664	273167	189967	98913	146229	168678	405455	225676	444802	394042	289505	288498	405018	164393	365858	209544	260769	301814	204446
NEGmz364.109rt8.98	364.109	8.98372					33646	43906	40917	22652	27032	31993	28641	24250	23189	25374	17441	28521	50500	21203	50785	39048	51555	56022	66709	42971	57663	77627	80204	88001	83012	74798	37235	23697	60882	57668	50003	57393	56820	67615	53479	52377	60616	57865	54589	74931	58233	90443	69295
NEGmz364.11rt14.21	364.11	14.2131					36719	39867	53203	0	34914	37983	22895	33514	31891	43039	30256	56415	49932	31109	49775	26979	74305	37337	61077	73370	83214	51456	106222	47925	57468	44198	47026	27696	38660	29109	79489	36276	67258	73139	60676	54245	63947	35436	57174	43287	39797	63286	45390
NEGmz364.878rt1.58	364.878	1.57833					944908	1272557	2670637	122621	221817	884864	215418	155945	463812	145239	648846	272425	132480	493369	768935	882371	0	843249	5488568	118332	994833	3520774	336889	3488716	3299418	3811374	1134309	1059037	2875899	1611271	0	548819	0	1428072	1189039	4404559	1484356	588494	113152	36240	687399	868571	857967
NEGmz365.104rt15.87	365.104	15.8679		4-Hydroxyestrone sulfate	4-Hydroxyestrone sulfate_Wampetin_Glycyrol_Glycyrrhizaisoflavone B	ID: HMDB0012779_Name: 4-Hydroxyestrone sulfate_Molecular formula: C18H22O6S_Identification method: HMDB All metabolites - M-H.txt	89477	83241	149118	40182	93654	136553	90355	110319	82354	111065	151299	51756	118776	112223	122875	104688	141465	290066	183212	114050	184138	352965	323900	211110	175234	180483	269357	123964	156835	105425	40885	108994	163383	214213	200112	108963	150102	211210	267269	260111	183889	282060	314963
NEGmz367.192rt17.77	367.192	17.775					58276	41551	36877	0	35593	65591	40032	40996	38825	32879	44193	26721	57173	94313	114034	96284	98016	27706	71065	49919	53909	57107	99801	59739	49696	53758	0	59861	44600	60584	76347	40819	31862	84822	129626	37101	0	30398	40220	0	169826	85744	57705
NEGmz369.174rt14.48	369.174	14.4755		Androsterone sulfate	Androsterone sulfate_5a-Dihydrotestosterone sulfate_Etiocholanolone sulfate_Licarin C_Kanzonol R_Lorcainide_Epiandrosterone Sulfate	ID: HMDB0002759_Name: Androsterone sulfate_Molecular formula: C19H30O5S_Identification method: HMDB All metabolites - M-H.txt	44240	327138	0	86713	61852	0	92203	49970	36847	78880	52086	200605	53399	0	38724	29585	0	1080376	366949	0	89123	38269	0	172495	161223	49244	0	39982	233582	168341	0	44904	130652	22802	31863	0	0	99420	41627	0	0	0	0
NEGmz370.125rt12.15	370.125	12.1529		N-Methyl-14-O-demethylepiporphyroxine	N-Methyl-14-O-demethylepiporphyroxine	ID: HMDB0030171_Name: N-Methyl-14-O-demethylepiporphyroxine_Molecular formula: C20H21NO6_Identification method: HMDB All metabolites - M-H.txt	62810	46753	43077	38900	62708	56537	38785	38751	45034	39067	63685	56321	61386	55691	48835	34982	57232	65615	64147	42466	55568	70593	58489	56212	58138	62627	58950	46568	49290	47019	44074	77917	47032	63176	46240	43899	45467	76411	71372	64411	67856	66061	67569
NEGmz370.627rt12.16	370.627	12.1628					25810	35118	39617	19740	28538	31016	23343	28976	22381	15233	21907	34756	22944	35437	29600	19996	25579	22514	32941	27879	17155	31830	27238	30306	39285	33854	24682	16234	32971	22147	26816	18490	19374	34628	24730	14936	23581	35792	42690	31776	29395	35043	27729
NEGmz370.844rt1.58	370.844	1.57964					1032545	0	567149	0	504581	848055	0	0	612452	0	0	66551	237127	0	0	315296	0	0	427277	293652	213912	1262006	291121	965405	1152109	1100747	648376	0	1031811	1151666	0	0	0	1027847	0	588053	873104	91358	0	0	322682	0	500053
NEGmz371.071rt14.89	371.071	14.8909		Sulindac sulfone	Sulindac sulfone	ID: HMDB0060620_Name: Sulindac sulfone_Molecular formula: C20H17FO4S_Identification method: HMDB All metabolites - M-H.txt	23500000	17900000	17100000	13400000	16000000	18400000	9117656	9344290	9301393	10500000	15500000	6514580	10300000	11500000	12000000	7546274	30900000	1044425	15400000	27800000	18400000	23900000	31100000	18200000	21600000	18400000	4145725	15500000	7094718	14200000	1998817	18800000	16300000	25200000	23400000	9286365	2308008	13000000	17600000	25849	13300000	9382295	28200000
NEGmz371.078rt13.76	371.078	13.7564		Sulindac sulfone	Sulindac sulfone	ID: HMDB0060620_Name: Sulindac sulfone_Molecular formula: C20H17FO4S_Identification method: HMDB All metabolites - M-H.txt	2922039	2036621	2698328	1901966	2353896	2863657	2141225	2990995	2377500	2689576	3370225	3690220	3154942	2834493	3107035	2599292	3655424	2763627	2968318	4025606	3423967	4781085	5557623	3519674	3872185	3225556	3077052	1964728	2869666	2655628	3767541	3038195	3284662	3455741	2954720	2920251	3635331	3751155	4115971	4038490	3887912	4389225	3929261
NEGmz371.15rt16.91	371.15	16.9056		Tetrahydrocurcumin	Tetrahydrocurcumin_(-)-Arctigenin_2-(4-Allyl-2,6-dimethoxyphenoxy)-1-(3,4-methylenedioxyphenyl)-1-propanol_(8R,8'R,9S)-9-Hydroxy-3,4-dimethoxy-3',4'-methylenoxy-9,9'-epoxylignan_9-Hydroxy-3',4'-dimethoxy-3,4-methylenedioxy-9,9'-epoxylignan_Licoriphenone_6',7'-Dihydroxybergamottin_Hydroxymyricanone	ID: HMDB0005789_Name: Tetrahydrocurcumin_Molecular formula: C21H24O6_Identification method: HMDB All metabolites - M-H.txt	13800000	4043811	27900000	9271821	8488830	19700000	10900000	20000000	18300000	14700000	20100000	16800000	29400000	13300000	22200000	16400000	45900000	11700000	27000000	38200000	42600000	24200000	34700000	32600000	30700000	21000000	13600000	4939011	13900000	12700000	29800000	16300000	25300000	23800000	13400000	15500000	31800000	13400000	31200000	37400000	21100000	45400000	25200000
NEGmz371.603rt11.79	371.603	11.7908					72857	55494	89458	55445	57385	77664	64996	54632	43679	50737	51237	61666	74369	49262	64948	51744	66674	67590	113076	72141	62515	90169	74143	96984	88747	102798	79579	49445	95322	61424	58594	76851	66185	90703	57242	69380	100325	66302	56419	59323	74622	77728	72581
NEGmz372.901rt1.41	372.901	1.40543					1488397	2472103	470913	2124836	1457773	259633	1349702	1548236	1439737	483415	1707577	542360	147087	3265284	3142100	1451973	3605879	1414596	401318	774134	1506479	505807	455028	52842	83628	275358	690655	312492	436029	1293961	3250227	855102	1714932	1130643	1476419	1065980	1214756	222120	466001	2027512	1620844	876424	119602
NEGmz374.161rt13.86	374.161	13.8631					63427	26652	181580	67849	128348	109113	39846	83644	71885	91151	78737	128340	180665	63829	83924	93856	165675	63016	98684	181847	207991	172156	172133	243162	221728	208870	98767	38637	136633	80478	111338	114549	104866	108710	86315	120477	208718	84890	84891	43731	85602	116231	79921
NEGmz374.245rt16.3	374.245	16.2966					1558515	1081639	1620768	1006660	737443	3481585	1872880	3124195	2291139	2720921	3528439	3779210	3437752	3644679	4123726	22800000	3117421	5051312	7471128	596966	697451	4281056	1144346	3124831	1296286	640610	1229213	1160469	4648810	3044858	3843269	4440859	3124529	5677376	5451046	603392	595475	0	29210	0	608064	733494	42327
NEGmz374.253rt15.54	374.253	15.5389					181664	149745	215069	153038	116966	488631	293871	416783	350239	386760	513129	179446	521954	545935	607497	3234183	473921	779421	1098085	110656	122970	887285	245487	220683	118574	80904	183858	145969	560344	404309	411883	562010	389295	735853	711809	90722	78331	0	0	0	100156	290513	6852
NEGmz374.907rt1.57	374.907	1.56504					884987	2008862	7877918	1684660	1196073	2556029	2539639	1377378	1146705	2004552	874227	2836776	2170009	1061233	940325	4455975	1494374	2896532	6332792	2190378	5243784	5134086	4214127	7215815	5080430	7979486	1567343	3923704	8534314	2642259	1480116	1512365	2686740	2025438	3011464	7120713	3083776	3717838	1410201	442402	1720676	2998344	1900240
NEGmz375.122rt16.27	375.122	16.2661		Cinnatriacetin A	Cinnatriacetin A	ID: HMDB0033932_Name: Cinnatriacetin A_Molecular formula: C23H20O5_Identification method: HMDB All metabolites - M-H.txt	0	30934	0	0	0	45908	34482	36706	26354	36733	0	42428	0	0	30457	0	32267	46866	0	41195	37741	33981	33410	35859	28161	38249	25727	33280	31308	0	0	25163	28309	64589	40704	34324	36913	53598	40945	53703	37566	45621	52898
NEGmz377.164rt19.2	377.164	19.2042		Carinol	Carinol_Niveusin C_Gibberellin A52_15-Hydroxyleptocarpin_Gibberellin A17_Gibberellin A66_Gibberellin A125_(1E,4Z,6a,8b,10a)-8-(2-Methylbutanoyloxy)-10,15-dihydroxy-3-oxo-1,4,11(13)-germacratrien-12,6-olide_Gibberellin A99_Gibberellin A102	ID: HMDB0030657_Name: Carinol_Molecular formula: C20H26O7_Identification method: HMDB All metabolites - M-H.txt	300002	395102	2439751	131745	228813	1626506	638984	747569	228606	525087	467751	865307	1465120	756018	962262	811587	306244	570195	728865	443055	531900	2284518	704413	2788664	3031126	1717724	980770	1115694	3265358	2911286	317442	992668	215413	2399879	1565980	776031	1040243	127369	153963	27046	23582	33922	22400
NEGmz377.805rt1.71	377.805	1.71318					42427	76112	66781	21247	58316	50723	70396	64774	36085	38548	41839	34031	32470	84894	95779	65356	69070	51526	46885	45550	80420	79792	63668	36673	41179	133592	57826	30654	70034	77762	30274	69977	45460	39201	72132	0	41299	0	15024	0	0	22604	0
NEGmz378.088rt9.88	378.088	9.8782		Gonyautoxin V	Gonyautoxin V	ID: HMDB0033513_Name: Gonyautoxin V_Molecular formula: C10H17N7O7S_Identification method: HMDB All metabolites - M-H.txt	234803	207240	270827	122356	176522	241667	177117	198691	154204	155892	226109	224554	222213	186624	236729	121221	196117	257788	263468	210540	216597	266929	221398	262540	251518	253379	231378	167379	294241	214251	257702	238234	254395	311099	226366	230381	215105	251493	253681	251544	258577	281537	270315
NEGmz378.119rt12.22	378.119	12.2238					159343	267597	311132	154216	199074	209106	178575	156943	173961	142310	178237	213703	259079	162710	243889	92362	107659	144726	107900	103020	122157	141245	135674	116382	120051	104718	169818	127152	194258	257372	221187	209711	238586	261448	202485	178441	192070	202980	222903	201220	185176	124554	118090
NEGmz378.124rt9.66	378.124	9.65895					0	0	0	0	0	0	0	0	0	0	0	0	16994	0	15364	11814	11786	19671	18781	16930	12784	23990	22168	28364	20986	20615	8962	0	15546	12236	19712	14724	17752	20372	19243	15153	18235	19111	14260	21676	17410	24387	20913
NEGmz378.138rt15.22	378.138	15.2208					649210	290700	1143851	328027	559637	779249	407823	874936	475059	750538	831489	224898	1068096	674205	849006	616387	511503	251202	434529	827058	1019462	962673	621919	574754	342429	426344	790756	357547	1276962	723398	114235	342698	362837	389176	277519	750928	1104424	542472	886416	780046	429339	401575	605955
NEGmz378.166rt19.23	378.166	19.2322		Droperidol	Droperidol	ID: HMDB0014593_Name: Droperidol_Molecular formula: C22H22FN3O2_Identification method: HMDB All metabolites - M-H.txt	88291	90324	586455	37826	74439	347320	178428	193652	62726	126330	94531	195044	352868	180742	257493	216820	74687	115738	167780	110693	134555	453167	153196	665973	659335	402297	205910	294001	736050	673903	79065	207198	41883	509733	374370	188576	275407	30139	34296	0	0	0	0
NEGmz379.601rt12.41	379.601	12.4128					447509	287328	365235	209171	329287	402268	263610	335954	268442	224886	314193	264967	298120	324074	379975	228327	306591	406837	468432	407906	402684	479830	458003	484612	524291	495342	302256	241146	390258	359468	311229	298554	330849	448739	310285	314926	314562	322501	304645	287745	304164	401710	395630
NEGmz379.802rt1.71	379.802	1.70927					42966	64103	99551	0	57746	37176	74552	59550	27781	42068	44161	32945	21301	88020	85365	71664	64998	36474	25889	30764	63162	81409	41138	50970	53885	142593	47194	37258	60964	73329	15591	49746	35389	39032	55756	34449	55371	0	13385	0	0	49513	0
NEGmz380.608rt11.15	380.608	11.1522					49345	40462	47201	22088	23725	34361	38718	35905	25350	30049	26712	28119	27398	27914	33167	22994	32781	30660	37813	27744	33922	38551	35622	32923	36252	30609	32215	26105	41380	33813	27468	31999	32173	37860	35319	38448	39047	27783	37217	42303	32036	25807	34996
NEGmz381.099rt14.39	381.099	14.3851		Mollicellin A	Mollicellin A_Mollicellin B_Artonin K	ID: HMDB0033339_Name: Mollicellin A_Molecular formula: C21H18O7_Identification method: HMDB All metabolites - M-H.txt	91632	114499	125847	151476	89101	131723	135301	108215	181421	96237	125670	263548	116813	106317	128459	240850	110749	135547	111824	116571	92095	138216	165204	450085	341223	293694	149306	82466	156634	101133	293347	102479	122356	111920	121672	89508	86914	129166	86042	153034	392178	486988	197210
NEGmz381.115rt17.18	381.115	17.1838					0	37233	36250	28202	47320	0	0	75133	57751	0	28475	47761	0	115262	104219	47610	164047	30357	0	31571	34704	0	46508	0	0	64150	30131	30060	51083	94746	121614	39606	38754	0	58477	25694	32965	0	0	42362	41356	49234	27738
NEGmz381.132rt17.25	381.132	17.2461		Loratadine	Loratadine_Licoricone_Artocarpetin B_Glycyrin_Kanzonol O	ID: HMDB0005000_Name: Loratadine_Molecular formula: C22H23ClN2O2_Identification method: HMDB All metabolites - M-H.txt	262135	136900	95401	51536	216856	296090	410882	408029	75774	335674	233602	377530	558636	286491	339151	164419	408961	37530	33906	182669	370676	202664	135100	86823	90244	50060	171167	167502	186487	279307	0	504762	354693	891502	185595	825800	734233	0	0	0	0	0	0
NEGmz381.207rt17.93	381.207	17.9264		Farnesiferol A	Farnesiferol A_Farnesiferol B_(-)-Farnesiferol C_Foetidin_Assafoetidin_Gancaonin R_(3'alpha,5'alpha,9'xi,10'beta)-O-(3-Hydroxy-7-drimen-11-yl)umbelliferone_1-tetradecanoyl-sn-glycero-3-phosphate	ID: HMDB0029488_Name: Farnesiferol A_Molecular formula: C24H30O4_Identification method: HMDB All metabolites - M-H.txt	64265	0	41950	0	0	60230	49647	63136	0	31543	21615	0	27416	48566	53082	37201	0	142373	50793	0	41445	42859	30838	39783	27600	0	0	62023	64782	63271	56479	35129	49100	39012	100140	0	0	18899	33294	0	989875	189386	21085
NEGmz382.064rt12.51	382.064	12.506		Pantoprazole	Pantoprazole_Felodipine	ID: HMDB0005017_Name: Pantoprazole_Molecular formula: C16H15F2N3O4S_Identification method: HMDB All metabolites - M-H.txt	0	0	0	0	0	20856	0	0	0	0	0	0	0	0	16753	44263	0	0	0	0	0	70882	28737	64072	35659	38458	0	12572	0	20145	0	0	0	0	12859	0	0	0	0	0	20509	12710	15966
NEGmz382.09rt12.34	382.09	12.341					54301	35266	37479	29614	35963	45328	29170	34990	27202	26087	30554	30693	37956	31260	30308	21434	27629	38234	49686	36073	30135	46138	45479	44425	43534	40735	28905	23475	62647	32219	34260	31257	37537	36937	36355	44231	27666	25626	34749	43895	37372	49804	44843
NEGmz382.133rt17.19	382.133	17.1913		N-Acetyllactosamine	N-Acetyllactosamine_Beta-1,4-mannose-N-acetylglucosamine_Lacto-N-biose I_Poly-N-acetyllactosamine_13-Oxocryptopine_Gravacridonediolacetate	ID: HMDB0001542_Name: N-Acetyllactosamine_Molecular formula: C14H25NO11_Identification method: HMDB All metabolites - M-H.txt	68300	34611	0	0	42562	86635	84089	120468	64880	74695	44487	62497	95852	118844	116460	67525	255211	38809	29877	47346	80453	36973	47920	24604	21625	122706	38097	31329	54555	97856	104341	105560	85576	144374	70120	135078	158679	0	0	26516	29700	65019	41394
NEGmz383.143rt18.54	383.143	18.5444		Dodecamethylpentasiloxane	Dodecamethylpentasiloxane	ID: HMDB0062731_Name: Dodecamethylpentasiloxane_Molecular formula: C12H36O4Si5_Identification method: HMDB All metabolites - M-H.txt	0	39926	46707	21946	44623	0	21098	177570	61349	50792	42962	34566	27936	147479	87858	85496	167761	21966	0	30985	42913	52331	100301	54899	50852	112860	30772	35811	30207	84020	133719	29414	37324	25748	80986	22619	39737	25607	0	26976	42844	72287	38022
NEGmz383.223rt17.84	383.223	17.8438		Ethynodiol Diacetate	Ethynodiol Diacetate	ID: HMDB0014961_Name: Ethynodiol Diacetate_Molecular formula: C24H32O4_Identification method: HMDB All metabolites - M-H.txt	97735	86230	0	0	29530	76446	23140	24135	0	0	0	0	0	45747	34610	27063	161110	0	40941	77535	86441	61454	119923	22253	27496	0	0	81342	25059	34517	0	0	0	0	29067	95634	21108	64323	193108	31370	634308	99899	339472
NEGmz384.182rt18.53	384.182	18.5267		Thalicpureine	Thalicpureine	ID: HMDB0033032_Name: Thalicpureine_Molecular formula: C22H27NO5_Identification method: HMDB All metabolites - M-H.txt	56449	0	29333	0	0	43128	0	54112	33797	45063	35204	0	0	61528	77674	28977	0	0	57829	0	28992	78041	72126	42800	38861	0	0	0	34228	39937	82048	25990	0	62290	135691	0	0	0	0	0	57371	30594	26439
NEGmz384.936rt1.52	384.936	1.5188					30900000	31500000	35400000	24100000	31400000	35300000	32100000	30300000	25700000	30300000	31600000	32300000	34500000	31200000	31400000	37500000	32000000	28900000	33600000	34400000	37000000	37900000	38300000	38000000	41000000	36200000	34000000	32500000	37400000	35300000	27800000	32400000	29900000	33900000	31300000	36700000	32700000	28100000	25200000	4642485	22200000	27300000	26400000
NEGmz385.102rt10.37	385.102	10.3684					18096	0	21893	12890	25943	22538	25071	19014	23774	23570	19403	43612	26598	18062	21242	24101	0	37677	27066	0	12017	31569	23701	76413	88695	57079	49122	21777	38636	35102	41881	25124	19745	26602	20385	11267	24820	10404	0	0	31768	32040	7477
NEGmz385.166rt16.7	385.166	16.6952		Porson	Porson_Isogingerenone B_Gingerenone B	ID: HMDB0030810_Name: Porson_Molecular formula: C22H26O6_Identification method: HMDB All metabolites - M-H.txt	200167	85130	263109	114156	113472	216485	108103	205426	191102	206050	239970	242843	280468	210784	242739	198127	628570	168302	311639	444220	545442	327338	552554	462170	322565	252744	180705	97664	174774	161185	461021	221808	365243	335260	200169	219099	399292	192486	393608	473899	358589	549483	326247
NEGmz385.939rt1.53	385.939	1.52983					2300710	2273859	2370615	1612690	2244596	2764727	2296835	2183813	1920093	2034271	2255113	2093962	2446261	2325941	2134834	2675262	2311597	2160333	2401780	2588908	2626852	2848505	2599415	2665895	2645972	2616277	2702297	2293504	2946950	2476555	2046664	2467612	2152144	2391030	2324850	2882919	2315823	1957268	1801485	336149	1535436	2030396	1782406
NEGmz386.182rt17.51	386.182	17.5135		Terazosin	Terazosin	ID: HMDB0015293_Name: Terazosin_Molecular formula: C19H25N5O4_Identification method: HMDB All metabolites - M-H.txt	0	0	0	0	0	0	0	0	0	0	0	0	0	0	0	0	0	0	0	0	0	28921	33129	0	0	0	0	0	0	0	0	0	0	0	0	0	0	0	0	0	105965	81914	53252
NEGmz386.838rt1.58	386.838	1.58002					0	181878	56190	0	68121	114009	0	0	166264	60690	85380	0	0	116003	0	74277	0	67771	0	0	0	84853	0	89320	116324	0	0	155300	0	112881	0	89155	146507	74693	127434	0	0	0	0	0	0	0	77682
NEGmz387.145rt17.21	387.145	17.2054		Cetirizine	Cetirizine_Bepotastine_8-Hydroxy-4'-methoxypinoresinol_8-Epidiosbulbin E acetate_MS 3_(R)-Heraclenol 2'-(3-methylbutanoate)_Edulisin III	ID: HMDB0005032_Name: Cetirizine_Molecular formula: C21H25ClN2O3_Identification method: HMDB All metabolites - M-H.txt	520283	121611	1057499	231812	326040	389871	194945	807291	653066	453601	671361	880126	1207194	461116	612198	449530	2987375	388112	955684	1983918	2320903	919342	1389895	1311353	1116557	949629	387786	173330	400526	335674	1394188	635309	1006459	1255461	685452	681370	1733461	368755	1132835	1324847	560225	1419133	660444
NEGmz387.598rt12.86	387.598	12.8554					104310	68332	87320	56310	90218	88186	67602	69069	47815	64952	91364	77865	98381	66839	84066	56217	99386	98837	115713	111436	95341	104664	109202	121927	116070	107133	78982	67908	103915	87607	85200	108078	96681	106222	78944	97192	85302	109407	83342	80828	94335	117351	119371
NEGmz387.643rt12.9	387.643	12.8991					118814	101397	132756	58610	94138	135760	94735	95404	72360	103399	106052	101754	142553	89375	156405	76781	128704	130429	216335	116509	106102	160790	120764	141603	158551	162432	111889	129652	163015	145268	126845	136269	144400	152645	113167	144890	128856	120601	130387	98650	140596	100738	128108
NEGmz388.069rt13.76	388.069	13.756		N-Acetylneuraminic acid 9-phosphate	N-Acetylneuraminic acid 9-phosphate_N-Acetylneuraminate 9-phosphate_Acetyl adenylate_3-Methylbutyl glucosinolate_Pentyl glucosinolate	ID: HMDB0004381_Name: N-Acetylneuraminic acid 9-phosphate_Molecular formula: C11H20NO12P_Identification method: HMDB All metabolites - M-H.txt	143273	158332	181853	143580	201833	189582	159800	203140	171970	205708	232250	212598	197179	202594	179795	172420	192553	140124	165495	256342	282308	261669	292585	193292	214856	230296	206686	182126	174054	178482	207809	154792	236867	198027	184983	163237	202888	224661	218704	226390	223524	245381	261951
NEGmz388.109rt10.1	388.109	10.0999					71394	63564	77592	44532	45775	73148	62872	77500	51275	47000	67842	57635	103787	52866	104779	90835	95886	126648	137660	118387	122631	158117	140659	169385	152990	146464	74285	44249	109254	117767	125824	115581	127627	168778	112613	126814	127324	133838	140925	136745	126352	171967	193551
NEGmz388.606rt11.55	388.606	11.5531					63103	44927	68120	18807	27963	48584	28101	24359	24302	31729	31319	30366	26081	23302	29828	17727	22499	20971	44868	17776	27222	42738	40872	52067	54372	42589	44976	28989	49497	29073	17787	25570	21316	32249	26966	33560	25172	20396	20240	16328	21698	18111	32542
NEGmz389.103rt17.2	389.103	17.1974		Dopaxanthin	Dopaxanthin_2,3,4,5,6-Penta-O-acetyl-D-glucose_Monotropein	ID: HMDB0012221_Name: Dopaxanthin_Molecular formula: C18H18N2O8_Identification method: HMDB All metabolites - M-H.txt	44496	27724	72387	25475	31060	70092	31783	73053	44320	54834	61863	58128	63712	42202	58581	57940	142433	54939	50484	68120	114563	97861	76925	89194	72495	53491	56690	26903	69162	53669	81787	58710	77777	74144	40088	57189	83060	38989	87658	55559	67106	93423	66410
NEGmz389.161rt17.06	389.161	17.0628		Tryptophyl-Tryptophan	Tryptophyl-Tryptophan_(2S,4S,6S)-2-[2-(4-Hydroxy-3-meyhoxyphenyl)ethyl]tetrahydro-6-(4,5-dihydroxy-3-methoxyphenyl)-2H-pyran-4-ol_Rosmic acid	ID: HMDB0029094_Name: Tryptophyl-Tryptophan_Molecular formula: C22H22N4O3_Identification method: HMDB All metabolites - M-H.txt	226763	165264	332244	81325	93208	309305	188346	291490	199993	195143	271880	254732	257548	206749	333286	266968	499776	258062	378864	432969	565382	494227	299125	445201	482041	496747	301747	258802	288727	360961	277199	341853	267565	429861	347872	472800	384104	323450	379374	476330	424288	479840	468241
NEGmz389.201rt18.51	389.201	18.5093		6,7-Dimethoxy-7-epirosmanol	6,7-Dimethoxy-7-epirosmanol_11,12-Dihydroxy-7,14-dimethoxy-8,11,13-abietatrien-20,6-olide_Bakkenolide B_Nigakihemiacetal B	ID: HMDB0030844_Name: 6,7-Dimethoxy-7-epirosmanol_Molecular formula: C22H30O6_Identification method: HMDB All metabolites - M-H.txt	1351222	1188739	1221827	566911	816386	1672375	1245730	1416824	888544	1004921	1291551	953773	1014353	1445910	1342081	1026953	822270	1328563	873654	824782	1202675	1775930	1536943	1168177	995960	854601	1452661	1375776	1162371	1245487	583528	1283377	1080563	1525072	1234928	959652	855000	1023889	1126776	1226140	1439114	1230691	1415703
NEGmz390.138rt14.82	390.138	14.8201					142681	72117	1100335	75572	132001	933917	123152	216585	121285	189835	240881	258061	559140	347791	474515	772149	510971	140534	172154	573651	1094272	1598221	772892	1551320	1104074	1242314	769216	334931	1324775	941113	37997	338495	161321	658111	167083	730559	830192	30457	117232	85932	225878	382209	215662
NEGmz390.164rt17.07	390.164	17.0654		N-desmethyltoremifene	N-desmethyltoremifene	ID: HMDB0061051_Name: N-desmethyltoremifene_Molecular formula: C25H26ClNO_Identification method: HMDB All metabolites - M-H.txt	0	60464	52559	0	0	79927	53540	54482	68838	63942	84402	63135	71591	60653	69601	69996	118760	83763	104767	125794	130205	129375	86854	110244	140357	80510	65460	64299	56789	143993	79441	78649	59096	121499	86853	106909	69922	58663	105402	116702	112206	135934	122476
NEGmz390.902rt1.56	390.902	1.56472					908913	1079539	2698966	982040	2323227	2411431	2898993	1827201	1299076	2339214	808949	3136227	2320750	1481085	1276100	2910938	1478304	1723131	1214684	2238298	2216019	2279024	2788852	2300954	2782588	1648199	1476619	3197203	3106030	2310129	171204	1556670	1935583	1584206	1676734	869608	2207255	900394	734617	11558	1031689	1708995	1284032
NEGmz390.964rt10.9	390.964	10.8968					32429	21438	86347	42632	54486	43637	40017	69128	68595	48658	75661	53147	81873	30053	52581	77092	131760	39807	73079	88518	106226	63358	47765	91365	86217	56490	45099	35330	75367	69837	76289	57346	75916	78026	49905	45698	77376	48577	80602	97362	61867	116267	46605
NEGmz392.143rt15.41	392.143	15.4129					32443	0	40270	28882	27201	41670	0	25378	29494	38472	38494	28539	42379	37857	30945	36539	72027	28620	37813	53655	37088	40589	43153	60466	47774	61991	39596	24059	32540	36681	43236	40319	47682	46722	32644	46522	40650	58762	54662	41858	55671	63588	53016
NEGmz393.13rt10.43	393.13	10.4271		Garcinone B	Garcinone B_Rotenone_N-Acetylserotonin glucuronide	ID: HMDB0029510_Name: Garcinone B_Molecular formula: C23H22O6_Identification method: HMDB All metabolites - M-H.txt	0	0	0	0	0	0	23982	0	0	0	0	40299	0	0	0	18550	0	11128	10725	0	0	16112	12439	49822	56863	34822	32359	10498	0	11427	34804	14577	11467	16561	0	0	10578	0	0	0	16949	28260	0
NEGmz394.149rt13.03	394.149	13.0303		Ethyl 2-hydroxy-3-(3-indolyl)propanoate glucoside	Ethyl 2-hydroxy-3-(3-indolyl)propanoate glucoside	ID: HMDB0034873_Name: Ethyl 2-hydroxy-3-(3-indolyl)propanoate glucoside_Molecular formula: C19H25NO8_Identification method: HMDB All metabolites - M-H.txt	58213	60487	80877	37672	62518	62224	66080	64952	41625	32546	63731	84955	66300	60166	63709	73362	52871	67410	88008	72747	61384	85652	70081	88931	63735	87622	66812	52734	99022	77259	87301	68223	78544	107945	70544	76995	89495	75743	83097	91387	73347	73856	57935
NEGmz394.65rt13.03	394.65	13.0317					53345	34652	32948	0	23699	33984	33876	26283	33273	25213	35575	38190	29106	33184	50506	25603	37695	42871	53480	35088	37883	43348	52066	54810	53609	43600	38493	23978	51675	41367	31706	37143	48146	46735	43714	38331	73477	42634	37330	31993	43397	46318	42138
NEGmz394.846rt1.63	394.846	1.63064					2977857	3326573	3395043	1294090	4102800	4112023	2868824	2723133	2278933	2834159	2349284	3553508	4316970	3030129	3069620	4127542	3205293	1288584	595543	4090397	3602208	3031872	4080730	3715306	4174310	2343811	2473365	4057121	1956780	3811750	65169	3402382	2467899	3571514	2206070	817556	2785745	120397	393282	0	238393	1112730	563801
NEGmz395.093rt15.15	395.093	15.1453					52153	64387	66275	59485	55181	74974	63272	70255	50019	58613	70609	73851	50102	69355	67603	70357	57818	74307	60452	61960	66173	105253	120843	95478	68861	68587	63682	42325	88154	86106	73639	54814	70686	60871	61003	58834	56566	111817	95580	111533	139477	123963	116753
NEGmz395.131rt17.82	395.131	17.8163		Aloesol 7-glucoside	Aloesol 7-glucoside_Methyl (3x,4E,10R)-3,10-dihydroxy-4,11-dodecadiene-6,8-diynoate 10-glucoside	ID: HMDB0040565_Name: Aloesol 7-glucoside_Molecular formula: C19H24O9_Identification method: HMDB All metabolites - M-H.txt	42557	65423	63203	42022	64968	33208	0	158290	71830	49549	83540	52527	24277	161358	134673	92277	274389	26684	33538	66450	62605	66243	82431	42879	39715	117628	34235	36217	38761	131082	162209	79457	78890	27702	89231	38694	45523	0	38420	35781	66898	112078	43045
NEGmz396.128rt10.9	396.128	10.8955					37371	50439	56290	26552	45943	54617	45399	36580	37921	30756	44590	43238	53572	45822	56072	17818	22386	28255	21217	15897	24486	22274	29602	20835	29122	21012	31873	32145	47947	51315	47407	44907	43142	52720	30159	39956	45257	42007	41947	39952	29708	24725	23759
NEGmz396.146rt17.79	396.146	17.7886		Simulansamide	Simulansamide	ID: HMDB0030435_Name: Simulansamide_Molecular formula: C22H23NO6_Identification method: HMDB All metabolites - M-H.txt	50262	39738	38705	24497	39437	0	28057	144783	71817	43821	53958	48589	0	131073	125319	117948	298481	65996	32928	62153	86136	62090	123701	49653	50170	143057	34230	33111	47560	108959	126225	54199	60277	29516	86706	36660	40162	20419	0	38139	72150	198926	72733
NEGmz396.638rt12.45	396.638	12.4512					70272	61009	67782	53824	50511	93269	99296	64530	54601	78934	74637	72848	71347	62904	65692	58236	68339	66896	66070	69013	74651	82176	68794	99636	117422	72133	89429	67404	80431	82350	62790	62819	68172	77320	78053	53640	74420	82131	117018	121109	94009	106001	99121
NEGmz396.744rt1.6	396.744	1.59909					111065	34490	603425	60926	216736	306319	129146	149604	31088	158552	146800	110180	248412	134239	133328	213782	0	42009	1487849	181747	608129	434101	487990	642479	385648	776484	204699	115796	598809	221024	192709	230268	111901	203541	79528	921699	203397	341158	131650	0	66993	0	103524
NEGmz396.843rt1.63	396.843	1.63012					887968	974856	1113091	495979	1411605	1121629	872987	802548	659576	860268	687734	1151030	1191141	863593	841615	1275941	874039	466383	187221	1194131	1154004	1077292	1331986	1182296	1221588	824920	762218	1411899	596661	1163934	47231	1102742	767086	1013731	645898	221233	820555	43724	107573	0	79593	343510	168202
NEGmz397.135rt8.74	397.135	8.73676		N-Feruloylglycyl-L-phenylalanine	N-Feruloylglycyl-L-phenylalanine_Dulxanthone E_5'-Methoxycurcumin_S-adenosyl-L-methioninate	ID: HMDB0029356_Name: N-Feruloylglycyl-L-phenylalanine_Molecular formula: C21H22N2O6_Identification method: HMDB All metabolites - M-H.txt	32439	37820	91152	47512	31078	56251	42453	55178	38680	38253	37287	46935	54415	46754	38528	42658	54762	32436	26488	43850	60701	39611	50231	46303	32316	28379	59456	24412	34344	29818	53528	40548	50087	59093	51713	24243	52985	44567	59742	62356	43866	53181	44258
NEGmz398.116rt12.16	398.116	12.164					107023	104429	140738	60896	100641	138286	118924	104672	79800	96908	97066	104014	109949	94816	111355	86479	113593	131611	167461	116543	118863	150967	150935	176139	174632	172732	118049	108574	149517	143705	114672	129531	128663	138997	134438	139321	131676	109404	108504	130766	120376	128002	148536
NEGmz398.158rt11.78	398.158	11.7838		Colchicine	Colchicine_Pipazethate_Glaudine_alpha-Acetolactate decarboxylase (enzyme preparation from bacillus subtilis recombinant)	ID: HMDB0015466_Name: Colchicine_Molecular formula: C22H25NO6_Identification method: HMDB All metabolites - M-H.txt	62846	42086	45304	31712	32430	44792	41698	40013	31635	31045	38285	37981	50849	35766	56793	42354	52779	72597	63794	49720	56306	71389	67158	73356	70335	67920	38860	37181	59749	52152	68752	47906	55527	75508	63267	50338	45837	51969	64318	58965	54555	69767	67560
NEGmz398.197rt18.58	398.197	18.5841		Quinacrine	Quinacrine	ID: HMDB0015235_Name: Quinacrine_Molecular formula: C23H30ClN3O_Identification method: HMDB All metabolites - M-H.txt	86353	31177	68680	0	0	147258	34993	67444	38610	0	40495	0	0	0	38095	32196	47728	0	105492	0	62760	47761	45840	60984	0	28351	0	47069	60651	83849	119301	29627	32053	87123	192829	0	0	0	30641	0	39242	85874	20473
NEGmz399.124rt10.52	399.124	10.5176					933994	780212	1021371	469044	673277	973159	784721	790992	595363	599595	764572	744396	1086737	692341	1205414	794155	986803	1282799	1316663	1020070	1114327	1562788	1212216	1612728	1506842	1295981	992057	628462	1199287	1180621	1132859	1166982	1193746	1560095	1071826	1159096	1266437	1232490	1154274	1103097	1314086	1413510	1455790
NEGmz399.145rt16.94	399.145	16.9422		Hemiariensin	Hemiariensin_Isoyatein_Italipyrone	ID: HMDB0029869_Name: Hemiariensin_Molecular formula: C22H24O7_Identification method: HMDB All metabolites - M-H.txt	169468	43614	92799	85296	120816	94323	60717	123842	132958	124091	120573	198443	181767	104067	131214	73504	356075	76234	118075	216217	194399	50133	66248	39678	43228	42850	61150	39697	30246	76760	292580	89747	182664	154324	104315	104095	165776	112179	261763	264798	113955	243216	147926
NEGmz399.15rt8.79	399.15	8.7851		Hemiariensin	Hemiariensin_Isoyatein_Italipyrone	ID: HMDB0029869_Name: Hemiariensin_Molecular formula: C22H24O7_Identification method: HMDB All metabolites - M-H.txt	17524	14063	32837	32538	27073	34948	17863	20025	21173	21666	20796	28371	33095	19904	26451	21904	29733	22904	17353	19221	31877	29115	29071	32025	27788	18816	43669	15369	30869	16948	22809	21828	27379	30202	25903	20887	26691	27131	28945	25220	24212	28825	25887
NEGmz401.13rt10.53	401.13	10.526		Hexamethylquercetagetin	Hexamethylquercetagetin_Nobiletin_3,3',4',5,6,8-Hexamethoxyflavone_3,3',4',5,7,8-Hexamethoxyflavone_Chrysaloin	ID: HMDB0029308_Name: Hexamethylquercetagetin_Molecular formula: C21H22O8_Identification method: HMDB All metabolites - M-H.txt	20860	21136	25474	14829	4599	25600	19356	23041	15016	16146	23953	20469	26096	14822	28265	19348	33499	23294	28230	20722	22875	29276	24163	34762	29491	37439	20072	16733	31422	21331	20995	22712	23354	30305	19501	26547	24900	31359	22657	29533	24695	30902	23175
NEGmz401.16rt15.65	401.16	15.6504		Clusin	Clusin_6-Hydroxy-9,9-dimethyl-5-(3-methyl-1-oxobutyl)-1-propyl-3H,9H-[1,2]-dioxolo[3',4':4,5]furo[2,3-f][1]benzopyran-3-one	ID: HMDB0029542_Name: Clusin_Molecular formula: C22H26O7_Identification method: HMDB All metabolites - M-H.txt	208863	42201	331592	126456	140062	179263	125836	272406	212458	214112	200494	234954	367631	169347	212025	160892	792109	150257	287569	507501	593896	226359	325244	408310	285077	288786	131481	48695	147741	124782	469899	227082	408202	391815	243558	256906	507662	151182	410495	480222	167305	357951	191417
NEGmz402.794rt1.61	402.794	1.61499		2,4-Dibromo-1-(4-bromophenoxy)benzene	2,4-Dibromo-1-(4-bromophenoxy)benzene	ID: HMDB0037545_Name: 2,4-Dibromo-1-(4-bromophenoxy)benzene_Molecular formula: C12H7Br3O_Identification method: HMDB All metabolites - M-H.txt	149475	137856	288540	0	443958	186422	192312	78610	126880	81094	204077	286336	178093	112070	248733	191823	102991	42907	48672	223217	162476	306673	242186	270435	252129	215367	261598	248355	173716	265781	0	168544	109874	192341	162613	76904	324185	0	0	0	0	30896	0
NEGmz403.066rt17.68	403.066	17.6829		Urolithin A-3-O-glucuronide	Urolithin A-3-O-glucuronide_Urolithin A-8-O-glucuronide	ID: HMDB0029222_Name: Urolithin A-3-O-glucuronide_Molecular formula: C19H16O10_Identification method: HMDB All metabolites - M-H.txt	143044	164069	321932	48961	104984	242602	168319	175833	304735	152530	184225	387367	262684	315683	412577	218035	117717	0	0	0	0	0	0	0	0	0	279389	259648	267952	394400	257946	261366	155915	0	0	0	0	31434	56000	47877	72022	94294	41780
NEGmz403.12rt9.11	403.12	9.11067		Glycerol tribenzoate	Glycerol tribenzoate_Oleoside 11-methyl ester	ID: HMDB0029556_Name: Glycerol tribenzoate_Molecular formula: C24H20O6_Identification method: HMDB All metabolites - M-H.txt	0	18862	19360	0	14054	19049	0	12304	0	13510	12748	13406	22826	14458	20649	17415	21826	25200	21964	20220	22874	35575	31039	30128	34961	28501	17957	10487	25411	22764	21170	21797	27175	26146	19745	26546	18446	30072	26335	24084	27823	27980	34421
NEGmz403.793rt1.62	403.793	1.61508					207415	193076	234414	54548	183849	246156	207879	103965	78180	108745	75936	92467	195738	110845	162291	196622	148742	105050	50956	116726	160951	281348	206680	312821	272356	121770	195644	135605	112050	169364	0	221431	199346	299518	88471	89790	225136	0	0	0	0	0	0
NEGmz404.103rt9.76	404.103	9.76112					36424	42222	53703	30207	33702	47983	30443	34816	28842	34353	38717	30780	42488	33818	42087	30045	36381	42164	65786	34787	35798	52250	38341	62405	60917	49496	45867	25753	71790	38314	49134	49231	46290	54087	49676	43493	70101	39638	33126	58362	41127	45241	36940
NEGmz405.195rt16.6	405.195	16.5997		(1R,3R,4R,5S,6S,8x)-1-Acetoxy-8-angeloyloxy-3,4-epoxy-5-hydroxy-7(14),10-bisaboladien-2-one	(1R,3R,4R,5S,6S,8x)-1-Acetoxy-8-angeloyloxy-3,4-epoxy-5-hydroxy-7(14),10-bisaboladien-2-one_1-(4-Hydroxy-3,5-dimethoxyphenyl)-7-(4-hydroxy-3-methoxyphenyl)-3,5-heptanediol	ID: HMDB0039971_Name: (1R,3R,4R,5S,6S,8x)-1-Acetoxy-8-angeloyloxy-3,4-epoxy-5-hydroxy-7(14),10-bisaboladien-2-one_Molecular formula: C22H30O7_Identification method: HMDB All metabolites - M-H.txt	113650	160764	148394	164350	135949	182710	174115	101918	203703	173014	191482	245014	117860	181559	190888	220277	146882	171287	132594	157999	113464	138235	165897	273392	131305	157525	170593	81074	133689	114027	341828	133176	186601	129111	152386	91850	86365	176016	199636	218453	344431	475316	271913
NEGmz405.657rt13.32	405.657	13.3152					103506	61548	39460	83521	73257	27018	62741	93051	81057	79351	95673	122816	91439	79311	66631	18886	21492	71638	85956	62095	20559	24290	18911	29463	29759	24006	21916	27679	25291	19031	146235	23235	85880	31441	67994	34423	35013	156656	131269	220030	99930	109050	109611
NEGmz406.114rt12.74	406.114	12.7444		Sitagliptin	Sitagliptin	ID: HMDB0015390_Name: Sitagliptin_Molecular formula: C16H15F6N5O_Identification method: HMDB All metabolites - M-H.txt	395333	265089	394061	190609	279443	438546	322859	336602	215432	236942	325113	354787	375359	342995	376270	272251	427533	573021	695700	440861	486994	569349	591846	635843	662383	505084	426181	303619	463297	428468	405662	384507	466306	506617	375743	462475	426836	447148	382469	373858	402889	508928	604803
NEGmz406.119rt9.42	406.119	9.42151					29258	25731	53569	0	24615	43963	23616	13910	0	19027	18243	15260	28588	26642	46738	23089	36012	30912	42138	28672	38126	54058	46982	60653	53078	50666	42444	31649	53111	44255	16312	36873	32215	50333	28984	38545	39981	14026	17656	18443	27267	25044	23243
NEGmz406.133rt14.6	406.133	14.596		8-Carboxymethyldihydrochelerythrine	8-Carboxymethyldihydrochelerythrine_alpha-(Methoxyimino)-N-methyl-2-[[[1-[3-(trifluoromethyl)phenyl]ethoxy]imino]methyl]benzeneacetamide_gamma-L-Glutamyl-gamma-L-glutamyl-L-methionine	ID: HMDB0029832_Name: 8-Carboxymethyldihydrochelerythrine_Molecular formula: C23H21NO6_Identification method: HMDB All metabolites - M-H.txt	2709715	900023	3276426	1554259	2363996	2542708	1568352	3262361	2092892	3032046	3383682	3637826	4082147	2482258	3057739	2022116	2131489	875291	1190944	2759699	2653008	2994441	1866218	1827559	1483420	1535178	2343737	1021142	2626415	2160376	1899838	990882	1702860	1620702	1138342	1878583	2628436	1835406	3558343	3067469	2585901	3305839	2420529
NEGmz407.115rt12.77	407.115	12.7687					60243	40101	59270	36272	54495	81985	50891	49291	41030	41392	56593	61454	68284	51112	68451	45814	73216	78940	90323	65178	85759	86127	76626	102487	92496	99045	68764	63431	67754	67987	64213	68068	82670	69912	57084	71641	64530	69074	58708	52920	73869	65560	97190
NEGmz407.126rt16.9	407.126	16.8952		Wybutoxine	Wybutoxine	ID: HMDB0039126_Name: Wybutoxine_Molecular formula: C16H20N6O7_Identification method: HMDB All metabolites - M-H.txt	174127	60451	387131	137746	111437	249066	143761	267665	218979	179399	235688	207188	436271	171519	247754	200658	469345	106253	300661	398158	502100	237241	364147	313210	251061	283755	170941	62813	151310	141117	320842	154121	317493	240552	157194	178475	326261	160499	298211	394271	213943	433818	267570
NEGmz407.623rt11.6	407.623	11.6032					33526	42321	48959	15825	34854	40334	26562	30375	18127	23456	30557	32412	28803	24485	39086	27768	33962	44742	49970	31728	24555	44603	33306	50854	57306	47409	44984	23686	45703	31622	34837	35933	28769	45106	29367	36082	47676	39181	27673	29600	44747	33463	36450
NEGmz408.147rt12.85	408.147	12.8491		Queuosine	Queuosine_Ezetimibe_Q_Chondroitin D-glucuronate_dermatan L-iduronate	ID: HMDB0011596_Name: Queuosine_Molecular formula: C17H23N5O7_Identification method: HMDB All metabolites - M-H.txt	49224	31788	74255	37438	54373	55611	43653	38409	29754	38742	72964	54236	85253	40714	88272	55401	95843	95119	123394	74994	77067	88276	85736	80161	110846	95322	54997	43255	77438	92106	92303	82889	91852	115332	82126	95365	81414	97584	54389	76849	87711	86661	98063
NEGmz408.603rt12.67	408.603	12.6685					46802	31838	63376	24110	35526	50000	38226	41511	32430	31262	35217	46428	61812	42506	57875	36956	50600	57876	67303	59552	62040	59864	52062	78450	55149	52169	46443	44805	41296	49758	61220	43775	50913	62790	51062	50772	58519	44766	47897	53063	58760	60871	74524
NEGmz408.648rt12.85	408.648	12.8475					27778	19355	36540	28646	28403	34025	35382	22492	12954	27971	26667	28274	46953	24201	50760	34787	40404	52760	70773	34107	45184	44573	54170	39318	48401	28025	27429	24355	45767	41847	52189	46403	51760	70163	48394	39282	36903	36497	38311	37046	64123	47279	61537
NEGmz408.744rt1.6	408.744	1.60177					458076	393765	1072694	230007	506916	780577	669783	388436	356291	570907	571562	671889	806703	350023	625063	890185	497990	265470	1703631	751882	1073648	1596043	880219	1841694	1359079	1556779	958784	636587	2278556	1052494	276488	569683	601359	983218	603248	1500788	946566	405630	329265	0	179538	312939	285391
NEGmz410.221rt16.28	410.221	16.2785					247264	197459	211843	180679	90536	673793	333087	609512	438627	660543	742045	789904	868176	1012407	869126	4708115	861375	1354411	1951359	117537	73516	780549	230622	660979	210177	135865	160040	160895	1003268	375913	978088	669077	621302	1282530	1182528	88078	76769	69619	64346	64544	113249	122277	74150
NEGmz410.742rt1.6	410.742	1.602					1023544	678230	2345198	499990	1048199	1153996	992553	773474	566664	950059	914504	1105989	1373919	613178	1056334	1825028	870255	716755	2858167	1212830	2279033	3265423	1603054	3274285	2855888	2782261	1602507	1044206	3152067	1715127	420495	992849	826141	1829908	906226	2350897	1796803	716720	519753	0	354048	439380	503782
NEGmz411.151rt9.53	411.151	9.52588		Dicaffeoylputrescine	Dicaffeoylputrescine_Garcimangosone C	ID: HMDB0033467_Name: Dicaffeoylputrescine_Molecular formula: C22H24N2O6_Identification method: HMDB All metabolites - M-H.txt	27997	19502	42520	27485	28563	35599	23602	24561	20764	24940	30270	30464	26566	28039	24896	21106	41578	20197	21519	34688	36037	28344	40680	35594	29305	31956	36721	22680	22027	27121	43182	29272	33036	32011	28308	27972	27983	23384	33455	39224	32786	31107	35140
NEGmz411.159rt13.55	411.159	13.5465		Dicaffeoylputrescine	Dicaffeoylputrescine	ID: HMDB0033467_Name: Dicaffeoylputrescine_Molecular formula: C22H24N2O6_Identification method: HMDB All metabolites - M-H.txt	189375	270333	195832	268198	32287	76120	82881	70429	90709	165847	39909	52122	110991	276623	169642	85589	61465	43319	44402	157644	0	250973	237678	235695	44846	453410	26335	190024	36651	301020	60920	126474	325956	217539	53953	36587	51178	89570	270195	0	539720	35259	0
NEGmz411.181rt17.45	411.181	17.4513		17-Hydroxypregnenolone sulfate	17-Hydroxypregnenolone sulfate_Isopentyl gentiobioside	ID: HMDB0000416_Name: 17-Hydroxypregnenolone sulfate_Molecular formula: C21H32O6S_Identification method: HMDB All metabolites - M-H.txt	382371	405083	337515	198226	340609	474189	348797	433102	286459	405247	423017	369516	287312	466429	324486	441836	332333	480124	396976	369439	407197	359503	495798	479220	275955	290703	441740	353583	339148	311469	279774	381916	364800	451590	367693	291435	260863	299977	348462	354686	481765	552858	552087
NEGmz411.739rt1.62	411.739	1.6155					110551	76127	278148	29230	95320	120759	61700	88498	33501	0	92810	87085	193893	93478	70079	213052	65723	45508	222284	243958	319524	286519	174715	405790	291270	242167	80860	103698	505091	238172	61061	136227	101263	148864	121922	258692	179452	61905	25386	0	20147	53953	20029
NEGmz412.739rt1.6	412.739	1.60215					727472	391991	1311673	287656	671707	834497	643790	461040	282439	560309	602236	775142	864844	385505	635700	988233	560560	408292	1909591	833706	1394366	1945048	1208630	1836604	1649859	1738509	1144625	549285	2168993	1107693	344516	676448	552351	1067605	596615	1539637	1152650	438354	298572	0	224146	338739	263979
NEGmz412.787rt1.61	412.787	1.60859					778710	635366	1153920	304700	875235	881735	701295	630364	463753	734437	508030	766100	907253	622696	760526	991241	556469	370519	481167	804077	988142	1101469	1015094	1315355	1423959	1009944	870381	944005	1056477	1033804	58261	776939	673166	946986	495343	528313	851016	121126	188579	0	135138	222547	196078
NEGmz413.089rt13.8	413.089	13.7992					133127	29551	143725	69708	122959	107810	43216	153876	102703	141794	154949	160952	214355	106234	110869	113742	351069	116504	129033	271822	262904	154515	150231	185945	115255	110211	144864	33227	123466	88276	239461	130420	228453	202274	140326	130667	238831	96788	218498	202291	107405	214481	119808
NEGmz413.104rt12.06	413.104	12.0605		5-(3',4',5'-trihydroxyphenyl)-gamma-valerolactone-O-methyl-4'-O-glucuronide	5-(3',4',5'-trihydroxyphenyl)-gamma-valerolactone-O-methyl-4'-O-glucuronide_5-(3',4',5'-trihydroxyphenyl)-gamma-valerolactone-O-methyl-5'-O-glucuronide	ID: HMDB0060027_Name: 5-(3',4',5'-trihydroxyphenyl)-gamma-valerolactone-O-methyl-4'-O-glucuronide_Molecular formula: C18H22O11_Identification method: HMDB All metabolites - M-H.txt	17666	20546	24926	0	0	20299	15742	15116	13763	0	13830	14151	22741	16760	23222	13469	19952	24130	26072	13814	32123	31757	34056	43026	36884	33169	20775	0	28080	24053	21835	27364	23708	34223	24107	28286	28202	35422	23844	23185	19879	25762	25169
NEGmz413.167rt9.5	413.167	9.49707					44129	25202	46334	35482	48354	43367	32082	33707	25561	28134	39497	38405	39043	35882	41179	26846	40713	24613	29236	32420	43621	44021	55936	39387	35569	30936	34434	22453	46461	27913	40689	34651	46638	49513	29675	33866	36294	31657	52497	40924	46255	45541	37270
NEGmz413.197rt17.39	413.197	17.3875		Eplerenone	Eplerenone_Armillaripin_4-O-Methylmelleolide_Armillarin_Clausarinol	ID: HMDB0014838_Name: Eplerenone_Molecular formula: C24H30O6_Identification method: HMDB All metabolites - M-H.txt	1270025	1373645	1251866	693754	1276928	1747322	1536034	1485488	1381577	1295592	1895175	1336470	1204904	1635179	1311341	1370598	1326649	2112365	1466623	1222438	1450406	2174261	2020999	1927679	1510943	1481761	1745437	1189182	1164687	1312790	1178620	1287205	1459228	1893500	1394863	1009507	908987	1464168	1660383	1491652	2180441	2475288	2191465
NEGmz413.595rt12.39	413.595	12.3905					0	21544	20328	15356	17195	32455	29329	20187	0	22994	25464	22259	24715	19912	36616	16187	24211	28107	35319	24470	28736	34062	30702	32293	43770	36802	27154	21561	26685	26208	35393	27346	22222	33890	24121	34094	25060	30904	26612	21380	24109	35947	39630
NEGmz413.655rt13.18	413.655	13.1838					293394	294075	419574	211997	315754	394436	290683	319266	256806	262585	290515	339717	386667	299560	369796	236464	364555	419193	554590	376137	358081	421358	419620	469265	495449	464916	275304	256525	508542	384984	351154	379872	410158	509032	381266	387993	457289	406525	314117	332028	348628	362612	433211
NEGmz413.783rt1.66	413.783	1.65563					72001	79958	150835	31695	101230	139559	116271	84248	46164	75796	118185	141151	134500	99283	109764	87414	74520	56044	51911	61575	87056	101881	134694	239503	153607	236563	129111	67247	105561	160139	39963	94786	68382	117017	80048	62407	89433	0	28537	0	20888	38973	23677
NEGmz414.085rt9.71	414.085	9.70948		6-Heptenyl glucosinolate	6-Heptenyl glucosinolate	ID: HMDB0038425_Name: 6-Heptenyl glucosinolate_Molecular formula: C14H25NO9S2_Identification method: HMDB All metabolites - M-H.txt	0	0	15932	0	0	14662	11819	11968	11493	15685	14605	12811	16954	12782	22034	16480	16504	20899	19378	15381	18355	27022	20236	19126	19269	24066	15334	9556	21360	16132	21182	16398	22830	31781	14879	19685	21157	21130	20988	25715	23258	18940	19417
NEGmz414.112rt13.18	414.112	13.1815					88160	87269	69942	46693	80287	77422	66355	66385	56201	60109	81602	85364	79564	74698	100312	67187	99268	110315	124555	107769	117375	137041	119168	97606	132374	117345	77788	73651	87712	104354	86357	124794	87961	100821	104786	99637	90911	89064	78527	108621	92045	132664	130112
NEGmz414.135rt8.71	414.135	8.70808					22478	23545	39034	19766	15459	36006	18645	27147	17982	17036	20530	16330	36420	19838	31165	25675	34289	38287	31819	27488	39563	54163	41956	48111	43340	43242	34508	19785	46251	43210	29841	46087	50178	49320	32229	36603	37054	36218	41888	35050	31294	31834	37902
NEGmz414.156rt13.18	414.156	13.1785		Margrapine B	Margrapine B	ID: HMDB0031279_Name: Margrapine B_Molecular formula: C22H25NO7_Identification method: HMDB All metabolites - M-H.txt	162592	156841	211985	130909	142593	192483	156381	158021	105287	120517	173734	170959	181877	147599	199159	152054	195965	223128	257322	169970	180688	215820	196769	218012	235686	259225	131524	152075	251227	203420	206351	225210	198666	261651	168896	185903	208084	180289	153530	157088	181987	187006	207930
NEGmz414.2rt17.4	414.2	17.3995					366730	393323	337595	278675	309499	444080	406079	437651	339279	371973	444976	425782	322806	445449	362023	378947	351985	559297	421076	331961	404238	457352	519882	516066	370889	365554	413807	353124	350173	299677	264373	360034	378461	475135	332145	263749	241688	456712	409570	447486	554801	619369	595152
NEGmz414.783rt1.61	414.783	1.60829					626677	586322	1111745	354635	964589	1237041	670417	665310	491858	745704	669431	676002	849102	709967	830225	892526	676750	349919	626165	728972	962387	1030506	1031405	1157787	1079253	931861	807363	731480	1093651	1273564	58998	913023	697351	1122613	641785	616658	982268	98589	216446	0	113785	303133	222799
NEGmz415.779rt1.7	415.779	1.69718					80269	140285	168198	47116	95692	56540	139874	123143	50208	51491	66862	65111	62573	126397	133701	90328	134499	60561	61843	77335	100626	95318	87143	81040	82045	204273	71895	54054	99035	137235	32612	101591	84283	77366	71855	53752	65068	0	27652	0	22344	63029	33504
NEGmz416.056rt14.93	416.056	14.9288					125988	85502	56401	82060	73857	78404	38617	28304	39601	33874	49530	77497	108863	85724	105876	103835	154678	29335	68523	136345	86200	129170	168900	73801	106133	69736	0	68072	28516	63949	31179	134973	74093	108398	98070	31517	0	70305	62991	20736	64824	47636	146998
NEGmz416.123rt11.03	416.123	11.0284					48134	42575	60632	26364	33661	60505	43681	41666	28133	23848	33657	37146	53901	34259	43495	27617	43274	45113	50068	42750	42912	57206	48171	56673	66896	46824	39553	31244	46557	41954	56229	43423	60886	60578	50268	47333	49630	49577	44346	47769	45108	59066	48194
NEGmz416.828rt1.62	416.828	1.62162					487312	581423	823433	263902	830458	788911	503619	444098	371954	536535	420179	608971	624625	597274	645523	774158	548553	245554	86241	673159	590431	647670	891095	720621	831565	545629	494535	673641	467600	845858	0	673384	458216	712506	435971	228914	600839	0	100211	0	38205	189774	110061
NEGmz417.057rt12.01	417.057	12.0108					21779	0	64218	0	0	26640	0	0	28115	0	21856	0	16245	0	28733	25159	0	33941	60077	30326	38551	31574	78454	88794	86637	48592	57259	0	48394	32820	0	0	0	80446	22488	15506	30492	30414	37153	60418	59456	70961	13906
NEGmz417.156rt16.92	417.156	16.9156		Lirioresinol A	Lirioresinol A_(R)-Byakangelicinn 2'-(3-methylbutanoate)	ID: HMDB0038928_Name: Lirioresinol A_Molecular formula: C22H26O8_Identification method: HMDB All metabolites - M-H.txt	216277	70553	422938	118297	133283	275411	173378	332502	250163	200431	272892	261836	398574	213071	259228	293031	756783	146041	364045	577287	709017	390696	592646	483531	431450	360522	201550	78146	188777	209827	486922	252611	367211	396262	204010	261948	483372	213972	498141	550048	294023	633248	362972
NEGmz417.823rt1.71	417.823	1.70516					74623	99172	101686	48581	107568	74678	113553	128832	67245	64242	91993	65889	53597	187149	228783	103522	149892	60900	0	77556	111843	78084	93546	55177	87685	171192	83606	80089	60660	174075	17736	105888	102751	86878	101586	0	55770	0	18088	0	0	46948	0
NEGmz418.119rt10.26	418.119	10.264		Fenvalerate	Fenvalerate	ID: HMDB0031791_Name: Fenvalerate_Molecular formula: C25H22ClNO3_Identification method: HMDB All metabolites - M-H.txt	29620	18639	42533	14045	21745	35781	26587	20935	11994	15838	19831	20451	29970	23556	32078	26832	28653	34652	50513	26849	33239	43935	51320	57341	52517	57259	29413	21032	59337	36514	26031	39168	33011	37850	29853	31828	52074	34813	30075	39828	35952	43268	37190
NEGmz418.824rt1.63	418.824	1.62735					218311	177608	186862	65634	246681	235629	152042	136271	155910	205576	148035	215918	199893	171656	238789	221225	163941	73483	0	185359	203476	241546	200630	242571	198514	195842	122854	273801	154521	315736	0	209661	154836	266912	114903	55450	192834	0	26931	0	21231	72055	32670
NEGmz419.17rt16.19	419.17	16.1891		Castaneiolide	Castaneiolide_Citreoviridinol A1	ID: HMDB0034876_Name: Castaneiolide_Molecular formula: C22H28O8_Identification method: HMDB All metabolites - M-H.txt	0	33699	75524	41050	46886	70574	46750	58972	50426	45994	69759	34830	57912	47334	44577	61501	88763	54889	46109	86508	69956	107642	116259	85681	76547	66540	68692	40464	63812	60769	74947	45666	78305	66697	47314	55808	58818	78928	101547	62297	68878	88936	68636
NEGmz419.655rt13.22	419.655	13.2225					0	18741	28791	0	0	22448	0	0	0	0	0	0	16639	0	0	42781	19390	12516	15673	0	28024	54605	54941	68852	62198	59983	22069	0	66440	29888	0	17971	18191	20434	14717	0	24862	16023	0	0	0	0	0
NEGmz420.251rt16.24	420.251	16.2394		PC-M6	PC-M6	ID: HMDB0038568_Name: PC-M6_Molecular formula: C27H35NO3_Identification method: HMDB All metabolites - M-H.txt	7858031	5529178	7586304	4544205	3086895	17300000	9353551	15700000	10100000	14000000	16700000	18700000	16500000	17400000	20200000	106000000	15500000	25200000	35200000	2700959	3079242	19800000	5282746	15700000	6138858	3438845	6035804	5624921	21500000	15000000	18800000	20500000	14300000	27700000	26900000	3030306	2859954	66527	121569	54079	2880180	3219893	136759
NEGmz420.662rt13.24	420.662	13.2408					90849	84757	113480	67455	83122	114696	87006	62567	73194	59990	92202	94610	91254	57386	108836	87422	95527	141880	121621	90082	104928	155945	123592	179150	114868	125077	91057	73625	131399	103984	86106	126406	120047	130363	102495	94608	120257	119169	125689	87094	117160	106074	107384
NEGmz421.135rt12.89	421.135	12.8861					47864	37182	66168	42390	34664	51972	48507	42434	30174	47103	37130	33778	54972	37413	32375	24371	51589	55308	91424	39056	38334	51278	76762	63204	48157	61887	33123	32051	71247	68048	35631	48107	38099	53768	55030	38186	49309	49341	53358	43153	52905	40043	64951
NEGmz421.155rt16.61	421.155	16.605		Losartan	Losartan_3-(1,1-Dimethylallyl)scopoletin 7-glucoside	ID: HMDB0014816_Name: Losartan_Molecular formula: C22H23ClN6O_Identification method: HMDB All metabolites - M-H.txt	86721	55959	86120	49421	81886	134634	159068	124448	96446	191702	161373	168669	240427	161587	195270	231558	354798	359052	444019	73701	74375	796932	900131	915121	960837	903295	80494	75462	152933	137167	170120	250232	272946	264279	223527	58209	51261	44440	32744	0	4340297	3982115	2601521
NEGmz421.187rt13.53	421.187	13.5349					1444585	2953171	1929926	2701200	52074	695949	846911	461659	593919	1753469	197597	179302	1199910	2648491	2168526	1047706	839752	159492	754264	1864374	107514	3984580	3448846	3259809	621971	7021947	280188	2223467	167413	4012998	872491	1459001	4196712	2752662	111618	361557	457600	915450	3212854	168241	6561151	438196	175285
NEGmz421.865rt1.7	421.865	1.7013					89642	91629	87602	39948	113083	0	80113	83212	67273	80717	60923	54852	53918	234556	187063	129363	142424	45514	0	64560	71057	51228	65805	0	41229	85567	41633	64304	0	97721	0	77019	65293	45962	98721	0	40852	0	0	0	0	42155	0
NEGmz422.159rt16.6	422.159	16.6032					0	0	0	0	0	40458	30917	0	0	37268	47295	39508	48031	50381	42686	67873	96318	75248	95794	32708	0	163514	186749	213641	189517	236834	0	0	41533	0	38457	70386	62152	55862	47134	0	0	0	0	0	1052497	934202	509889
NEGmz423.152rt12.73	423.152	12.7279					104808	78982	95415	69175	95321	103924	98898	110058	71384	78312	102632	120578	125650	77057	78457	94218	82513	86916	88115	78662	92424	99246	94181	112714	116265	109996	110634	74598	116209	108477	80600	82844	111541	121445	92387	94570	81888	127537	145032	135246	142675	142099	125002
NEGmz423.152rt16.6	423.152	16.6031					0	0	39841	0	0	40391	41201	37479	32894	66575	51399	60071	97280	68423	49945	69325	125719	94787	114686	33899	23177	262910	299877	331792	363075	298901	0	0	52191	29913	59088	93932	91851	124219	65112	0	0	0	0	0	1407287	1291140	823686
NEGmz423.17rt13.75	423.17	13.7519		Clindamycin	Clindamycin_Taraxinic acid glucosyl ester	ID: HMDB0015321_Name: Clindamycin_Molecular formula: C18H33ClN2O5S_Identification method: HMDB All metabolites - M-H.txt	25083	23057	17821	0	23423	25901	31924	23293	21517	15399	24798	79257	0	25319	22006	23624	28287	34691	24700	28125	20682	36394	43096	56391	38591	35686	24339	20333	24211	32595	103706	24578	31449	26300	26757	18041	25703	36130	32850	35823	85716	74677	65201
NEGmz423.17rt19.22	423.17	19.2154		Clindamycin	Clindamycin_Taraxinic acid glucosyl ester	ID: HMDB0015321_Name: Clindamycin_Molecular formula: C18H33ClN2O5S_Identification method: HMDB All metabolites - M-H.txt	255215	290956	1709806	84824	175955	1073312	446100	541557	180097	367237	337923	603333	1030145	480349	667285	546305	192784	355053	536873	316215	343104	1525249	410807	1906103	2272217	1180291	772594	746078	2029235	1946445	205129	664280	131443	1410197	1106103	516923	711076	101164	113165	0	19405	37156	0
NEGmz423.654rt12.74	423.654	12.7415					48936	54047	46356	33432	58574	51304	45978	47198	31845	56578	68035	49679	43798	57553	46304	38922	57529	55543	49169	48604	33077	53950	60590	51645	48438	59760	53892	42478	44037	65260	49130	50373	41158	49259	57960	52887	49892	75135	85670	51404	58073	71694	61366
NEGmz424.156rt16.59	424.156	16.5914		Domperidone	Domperidone	ID: HMDB0015315_Name: Domperidone_Molecular formula: C22H24ClN5O2_Identification method: HMDB All metabolites - M-H.txt	0	0	0	0	0	0	0	0	0	0	0	0	0	0	0	0	29779	34407	35893	0	0	49466	66241	79163	75441	62208	0	0	0	0	0	0	0	32151	0	0	0	0	0	0	332394	281132	188164
NEGmz424.166rt12.42	424.166	12.4233					168519	184932	236402	100023	164481	184818	173895	142046	137303	119605	161104	151702	217581	130013	219245	129870	159050	197971	178239	152767	170909	208534	182557	205484	219100	178348	187681	133231	212194	202277	224262	233928	227504	275699	207638	174111	191683	212029	214231	207793	205028	202313	212301
NEGmz424.63rt12.48	424.63	12.4763					232107	162276	202130	105032	176782	249288	170418	182716	142691	141196	187018	164257	173347	161735	198316	135480	179616	190555	218715	199938	178892	225071	211298	241638	234453	222546	157628	145976	275591	245432	194656	180558	200711	247221	196234	193541	179625	184874	176162	168524	188746	208091	186622
NEGmz426.154rt9.66	426.154	9.66028		Moricizine	Moricizine	ID: HMDB0014818_Name: Moricizine_Molecular formula: C22H25N3O4S_Identification method: HMDB All metabolites - M-H.txt	21855	13497	13810	12225	0	0	22409	14777	17978	16295	0	122903	11898	0	11790	10511	0	0	0	0	0	7190	0	88535	86711	55634	14792	8277	10993	11378	84957	0	19323	11971	0	0	10763	0	0	0	48885	60707	0
NEGmz427.182rt10.11	427.182	10.1093		Pyridinoline	Pyridinoline_1-Isomangostin hydrate_Artoflavanone_Garcinone D_3'-(1''-(3-Methylbutanoyl))-angeloyl vaginidiol_Heteroflavanone B_Edulisin V_3-Isomangostin hydrate	ID: HMDB0000851_Name: Pyridinoline_Molecular formula: C18H28N4O8_Identification method: HMDB All metabolites - M-H.txt	28588	21312	38937	23769	25543	31080	21947	22539	20450	23296	30384	34303	25142	34140	32887	21258	31685	24511	20724	28789	31227	35263	40059	33369	29981	24146	27078	30435	28880	31277	30252	36142	35104	36227	28144	27666	25549	29766	45077	36213	30553	33351	33636
NEGmz427.213rt17.75	427.213	17.749		Austalide L	Austalide L	ID: HMDB0030158_Name: Austalide L_Molecular formula: C25H32O6_Identification method: HMDB All metabolites - M-H.txt	51732	48682	50954	28217	40122	43585	43268	42880	46562	33082	62647	29503	51412	45017	47589	43738	45790	42577	30336	32807	41893	43371	43421	46311	52565	30005	48025	41127	30801	46942	0	35971	58006	44314	39528	37587	36911	30636	52512	45388	65083	62604	55430
NEGmz428.229rt13.59	428.229	13.5907					0	0	0	0	0	0	0	0	0	0	0	0	0	0	0	0	90773	42674	56940	79580	94454	80367	0	0	0	0	0	0	0	0	78822	41505	40925	62337	50519	71564	111559	0	0	0	0	0	0
NEGmz429.124rt15.37	429.124	15.3699		Ketoprofen glucuronide	Ketoprofen glucuronide_5,7-Dihydroxy-6-methoxyflavone 5-rhamnoside_Ononin	ID: HMDB0010334_Name: Ketoprofen glucuronide_Molecular formula: C22H22O9_Identification method: HMDB All metabolites - M-H.txt	167438	186433	108958	124545	0	60905	60398	61674	41464	90516	0	0	78293	98840	95394	88852	21755	0	75759	64299	0	162220	215707	161785	26816	151809	0	86296	0	103264	34210	151528	259006	120401	0	40005	32177	71905	131377	12066	183738	63579	0
NEGmz429.153rt13.72	429.153	13.7237		Cubebinone	Cubebinone_8-Acetoxy-4'-methoxypinoresinol_Sesartemin	ID: HMDB0033259_Name: Cubebinone_Molecular formula: C23H26O8_Identification method: HMDB All metabolites - M-H.txt	318844	233542	251008	128334	228522	305541	203392	220007	177184	234826	244699	257898	295304	236589	296301	200242	218095	242053	239089	223851	248716	208123	259435	277052	327378	244134	246243	223406	328875	304422	332009	287499	244359	371202	242117	294003	220834	295408	214561	278894	252569	232421	258036
NEGmz429.156rt16.8	429.156	16.804		Cubebinone	Cubebinone_8-Acetoxy-4'-methoxypinoresinol_Sesartemin	ID: HMDB0033259_Name: Cubebinone_Molecular formula: C23H26O8_Identification method: HMDB All metabolites - M-H.txt	39378	0	103786	0	38436	40893	0	52995	52336	29698	58042	64414	99399	44183	60145	47108	202603	33695	56667	121018	173656	62212	79583	109605	114476	55612	36405	0	0	40703	155790	62767	112254	100278	55545	73397	148795	31814	90737	128844	44248	125106	59734
NEGmz429.161rt8.82	429.161	8.81954		Cubebinone	Cubebinone_8-Acetoxy-4'-methoxypinoresinol_Sesartemin	ID: HMDB0033259_Name: Cubebinone_Molecular formula: C23H26O8_Identification method: HMDB All metabolites - M-H.txt	27324	18827	32160	16653	20011	23956	22852	21727	15628	22022	19008	22360	36487	19802	25940	25045	32730	23286	16962	28569	32460	27645	28398	31946	20644	19082	29709	20065	25197	15084	27306	23765	30024	31019	26126	25820	26563	23624	33139	32814	23987	32654	27521
NEGmz430.152rt13.75	430.152	13.7531		Oxynarcotine	Oxynarcotine	ID: HMDB0030247_Name: Oxynarcotine_Molecular formula: C22H25NO8_Identification method: HMDB All metabolites - M-H.txt	105828	104744	128927	61151	89979	133682	87938	82983	72055	88027	98389	77730	149967	96079	118330	103809	111086	133066	92808	101983	105431	112299	129034	99109	95715	117962	75382	80387	154423	115658	104162	99820	132761	143448	116722	117586	103449	104876	100449	85042	88331	81960	113404
NEGmz431.093rt14.23	431.093	14.2259		alpha-Rhamnorobin	alpha-Rhamnorobin_6-Hydroxydaidzein 4'-glucoside_1,8-Dihydroxy-3-hydroxymethylanthraquinone 8-O-b-D-glucoside_Isogenistein 7-glucoside_Genistin_w-O-beta-D-Glucopyranosylaloeemodin_Cosmosiin_1-O-beta-D-Glucopyranosylaloeemodin_Genistein 5-glucoside_Glucoemodin_6-C-Fucosylluteolin_Kaempferol 3-O-alpha-L-rhamnofuranoside_Apigenin 4'-O-glucoside_Dihydrodaidzein 7-O-glucuronide	ID: HMDB0029501_Name: alpha-Rhamnorobin_Molecular formula: C21H20O10_Identification method: HMDB All metabolites - M-H.txt	41806	24809	38273	31479	33290	38159	27080	60625	34927	42270	36666	50567	43470	41955	32811	30956	97676	44619	50723	94551	103126	55470	86869	43835	40356	37858	37552	0	39615	26070	61507	45299	88741	71069	62239	53591	63496	21818	42874	35830	37218	60641	49514
NEGmz431.184rt16.59	431.184	16.5864		S-Furanopetasitin	S-Furanopetasitin	ID: HMDB0036131_Name: S-Furanopetasitin_Molecular formula: C24H32O5S_Identification method: HMDB All metabolites - M-H.txt	1014274	982428	1324463	760353	874412	1912515	1419108	1738246	1460040	2782296	2503900	2657409	2778715	2957949	2879566	3363117	4442332	4254979	4767214	1088548	1018846	14800000	14400000	16800000	17200000	16100000	916596	1133220	2278055	2256355	3121880	3873569	4391093	5325949	4354821	858736	750040	918509	502494	325139	108000000	94900000	46000000
NEGmz431.248rt20.05	431.248	20.0461		Erinacine E	Erinacine E_Colupdox a_Erinacine A_Erinacine B	ID: HMDB0029656_Name: Erinacine E_Molecular formula: C25H36O6_Identification method: HMDB All metabolites - M-H.txt	737419	922356	1071812	165403	537334	1441456	671156	611101	535174	424370	524837	412929	580975	778258	918536	582342	276903	675471	352818	275014	691051	1144181	1024706	1208556	968049	893661	1072822	959311	1147365	1234524	113850	778129	387190	849317	1117986	745759	795387	282926	376791	278259	807414	555353	460309
NEGmz432.145rt10.06	432.145	10.0567					27324	24657	22368	13844	20478	27770	29437	23509	19570	14548	17293	24560	34423	23387	33656	22881	26539	43854	25861	34450	34356	26332	23024	27729	26565	22449	21345	9803	26518	22483	37043	36653	39987	54865	40808	30897	41211	23256	21216	12123	30618	37510	28743
NEGmz432.171rt13.52	432.171	13.5196					108077	70072	41509	87708	82071	37312	85847	116511	88810	78050	130852	150634	90837	83429	81117	32228	37223	90194	109242	54187	36113	46040	37409	35926	45393	38558	32413	33756	37858	46842	203211	42217	109845	39274	93450	80879	55312	185241	179373	196602	111396	159338	125575
NEGmz432.216rt14.5	432.216	14.4956		Hericenone B	Hericenone B	ID: HMDB0036548_Name: Hericenone B_Molecular formula: C27H31NO4_Identification method: HMDB All metabolites - M-H.txt	0	0	0	0	3094	0	0	0	0	0	0	0	0	0	0	0	564892	141129	286395	432465	427333	182718	0	0	0	0	0	0	0	0	375457	153728	269774	402195	194493	374592	643834	0	0	0	0	0	0
NEGmz432.239rt15.37	432.239	15.3744					172571	370818	482820	129091	329587	295716	416093	531939	164133	370305	478192	567531	739211	555508	536017	357873	588522	848560	791850	627824	1056586	960763	304362	475601	543092	509404	815997	669782	339381	1311132	446154	442570	437385	915548	641177	1345652	896115	788001	1132265	445101	399826	754999	436159
NEGmz432.627rt13.08	432.627	13.0841					408466	282700	391037	232277	376090	407862	310515	369952	309732	249283	444456	319026	443170	357428	488221	337272	536527	565428	576778	527341	537526	737623	576371	626766	607955	590847	350525	323058	533957	548766	494162	424995	481891	558530	466547	544390	477583	447295	462514	467350	480759	580746	578938
NEGmz432.865rt1.58	432.865	1.57627					0	0	2380489	95772	0	297595	179484	0	226891	0	0	0	45589	0	0	0	0	0	3495813	148227	759638	2425171	367412	2742301	2639708	3173330	0	0	2154972	856930	864155	308912	0	1017473	0	3312688	850366	726301	111127	39842	460035	0	729634
NEGmz433.628rt13.09	433.628	13.0882					64776	55753	74924	47917	60511	82325	57651	59115	46662	58732	87480	68283	62954	61453	96110	60077	92442	82409	92311	95748	91241	103386	98931	105068	115436	98511	62018	73677	87423	131741	92636	78416	76945	99288	81423	106279	71598	82954	71795	67787	80790	96234	98269
NEGmz433.636rt11.93	433.636	11.9303					176025	111334	176687	85765	124506	145145	132448	93914	98121	103895	108606	135760	123912	120734	134515	81541	119719	126662	157592	122778	130267	152654	154770	185672	178780	181596	126332	112603	193154	150317	111757	162075	122944	172671	126559	129894	127215	137702	115537	125782	137768	150076	160397
NEGmz433.794rt1.62	433.794	1.61926					231840	200068	284741	0	251910	549872	144204	89240	92797	129343	63674	130003	182310	86330	269586	188469	189182	47356	0	153589	341128	269189	200037	318711	344141	177162	230972	262033	174039	247784	0	184649	174607	194311	177408	61194	159177	0	0	0	0	0	0
NEGmz434.129rt15.1	434.129	15.1004					38653	32236	48336	40460	47770	68576	63101	67316	46236	82963	90815	327769	68448	58213	80314	50377	31109	0	26954	33211	46854	158920	60376	108809	58329	71377	63511	29208	36726	61300	128531	33908	42792	43142	37692	34632	43764	88857	86269	77196	178919	246250	124599
NEGmz434.137rt11.93	434.137	11.929					91168	61269	82845	43947	72866	79190	64019	59565	52785	55894	56471	67785	71056	64571	79491	48350	60337	56618	101718	65544	64369	83637	88919	77711	88039	80901	75830	54165	99822	77541	63254	68308	68354	93759	63704	71365	75607	62974	59873	70544	69495	79333	79497
NEGmz434.192rt16.25	434.192	16.2507					38104	0	42642	0	0	45264	0	29918	33601	29504	39246	25866	49694	55081	61202	28775	62469	47538	35095	48489	47206	72843	81337	97074	83703	68494	42551	0	31209	37650	51016	36235	64332	40974	39616	47704	39109	41517	70874	70060	548059	543503	197152
NEGmz434.195rt12.43	434.195	12.4328					67514	85520	95173	57219	69951	87776	81599	67400	62134	66019	85546	70646	95768	69282	106870	81383	106226	122069	121336	106675	111556	124002	121416	139389	142622	109742	83495	59472	113558	122187	98006	101068	113248	136782	114020	101461	91571	102262	109043	127609	114640	135561	117155
NEGmz434.659rt13.12	434.659	13.1206					82243	67292	107731	75216	95055	108222	114066	83315	83967	64773	77641	85664	175903	103734	167914	115486	162024	160409	187800	159391	126566	145793	155150	129708	174008	154455	71477	68532	169495	186538	179117	155028	160981	211571	166058	151428	132976	163582	90885	147824	152879	160958	136272
NEGmz435.117rt13.04	435.117	13.0379		Tianeptine	Tianeptine	ID: HMDB0042038_Name: Tianeptine_Molecular formula: C21H25ClN2O4S_Identification method: HMDB All metabolites - M-H.txt	96870	38818	52275	33240	41567	66985	44543	48740	41133	49724	61786	46414	57615	62210	70495	44922	66583	98009	79419	79330	65496	76975	77318	82549	86063	78094	79582	52157	59704	65197	57974	57524	62668	82017	66916	57546	60041	103652	69078	55353	72749	79363	76138
NEGmz435.152rt18.91	435.152	18.9139					0	53544	63982	0	0	92737	26058	36302	27038	0	0	35932	37317	47354	43863	58079	0	0	46473	0	0	46048	35249	80417	79286	57448	52868	42318	61216	75815	24590	0	0	73147	42327	0	24070	0	0	0	0	0	0
NEGmz435.619rt13.02	435.619	13.0202					0	29828	32505	22517	21582	38456	23405	18694	27598	21762	24441	25417	27692	40287	36104	24749	39658	39573	43124	34223	42058	38710	41445	67887	48502	41788	27043	28009	32247	35630	36568	34304	34574	38499	29503	31983	42955	34585	31019	36263	33285	46744	39075
NEGmz436.094rt10.59	436.094	10.5908					21076	28862	17023	0	15395	27050	18889	20426	23019	16772	27201	14469	27546	15538	19404	9859	20236	22645	20437	17456	19004	19358	17598	26868	18459	15800	21850	10624	20374	15139	20888	17307	17069	28295	19323	21643	20528	21513	23756	30101	20006	22203	23306
NEGmz437.177rt15.82	437.177	15.8215		8-Propanoylneosolaniol	8-Propanoylneosolaniol_Suxibuzone	ID: HMDB0038562_Name: 8-Propanoylneosolaniol_Molecular formula: C22H30O9_Identification method: HMDB All metabolites - M-H.txt	38510	45651	27687	22383	40759	67320	40483	49059	36476	38322	44613	0	33046	40748	39234	27286	34450	42297	28746	35524	35685	77516	58202	52009	33240	36917	49895	47458	31522	41441	32115	39765	49799	60081	39513	32176	33753	68280	56345	54865	51298	54253	51612
NEGmz437.761rt1.71	437.761	1.70733					37454	53765	86772	0	72732	74507	38487	50179	29281	36641	33622	24258	33772	87030	53815	55971	40965	31382	36021	39905	62878	84646	70130	43587	45080	149203	44030	24983	59965	84376	24530	76811	28388	25918	41868	34257	32072	0	0	0	0	32559	0
NEGmz438.17rt14.01	438.17	14.007					91360	102059	88042	64054	99391	74192	75735	77638	60247	66170	75832	67786	48649	75904	44330	54606	35630	48365	39804	49150	45098	28411	26155	29261	24876	28685	64522	61350	56792	42686	58623	36623	41460	36155	39949	47206	46957	39978	55291	49613	44978	31725	43950
NEGmz439.065rt13.76	439.065	13.7633					403518	290345	318986	236639	371880	377375	333482	377858	346213	346294	435298	410585	483815	346872	403453	305104	376907	334895	343894	430682	413733	578332	542749	338419	483784	392880	368531	266607	343402	309735	472765	401664	424378	422153	358953	330410	405090	414226	487804	453806	422433	456140	460183
NEGmz439.086rt1.97	439.086	1.97436		3,5-Dihydroxyphenyl 1-O-(6-O-galloyl-beta-D-glucopyranoside)	3,5-Dihydroxyphenyl 1-O-(6-O-galloyl-beta-D-glucopyranoside)	ID: HMDB0039307_Name: 3,5-Dihydroxyphenyl 1-O-(6-O-galloyl-beta-D-glucopyranoside)_Molecular formula: C19H20O12_Identification method: HMDB All metabolites - M-H.txt	119912	62359	64018	8632	92264	0	84784	58533	17123	250434	37233	9499	11754	300149	64242	364469	31052	28433	18820	19048	94136	214620	473588	178592	29269	36528	27215	16606	38413	32546	0	97170	20710	23660	151999	27599	34276	0	19550	39376	0	17144	0
NEGmz439.137rt16.9	439.137	16.9007					640639	167823	1172441	396404	332064	826370	468315	764180	761676	620261	635257	734662	1255888	661884	1001720	779039	2159320	569344	1344629	1854773	1994605	1121343	1581109	1450292	1464248	1057679	603780	266903	553063	623861	1253538	798092	1042190	1076519	655006	625207	1393144	511174	1376312	1537982	938512	2050041	1406341
NEGmz439.152rt15.31	439.152	15.3087		Aminopterin	Aminopterin_Candesartan	ID: HMDB0001833_Name: Aminopterin_Molecular formula: C19H20N8O5_Identification method: HMDB All metabolites - M-H.txt	1834007	1819060	1208510	1321757	0	812340	892239	789423	459688	977429	136631	77840	989920	1369962	1577073	1101716	211554	67302	750165	1135793	55939	2504995	3187569	2355217	180484	2172714	192549	1175985	132540	1683104	366844	1680371	3291930	1328442	77496	537824	472011	895055	1802912	39372	2724656	870596	133407
NEGmz439.198rt16.44	439.198	16.4366		3'-Hydroxy-HT2 toxin	3'-Hydroxy-HT2 toxin	ID: HMDB0036162_Name: 3'-Hydroxy-HT2 toxin_Molecular formula: C22H32O9_Identification method: HMDB All metabolites - M-H.txt	0	39446	27056	36450	28074	48259	38120	42106	37477	36876	34321	56350	29305	40577	46038	29755	51753	37504	32880	49056	42966	32748	45269	50699	31480	31429	31276	28673	26667	25635	72570	51526	45516	49534	46719	32312	35074	72323	59613	45271	47215	68589	55928
NEGmz440.108rt12.74	440.108	12.7356					27783	25344	22224	0	24787	44029	36426	34443	35848	31789	28680	36132	32985	23423	30642	35053	36955	39006	44736	34835	28846	38833	56271	60954	37248	36123	31180	25607	36561	38916	22556	33300	35949	51980	36943	35662	39134	31633	37336	25687	37072	34825	39603
NEGmz440.156rt15.36	440.156	15.3623		Mandelonitrile rutinoside	Mandelonitrile rutinoside	ID: HMDB0032803_Name: Mandelonitrile rutinoside_Molecular formula: C20H27NO10_Identification method: HMDB All metabolites - M-H.txt	426158	467855	261145	320480	0	215751	218023	153387	115143	219147	33243	0	268669	370838	340129	291426	56364	0	203035	243002	26275	596946	787916	613699	39170	519152	55834	300618	30475	428242	117233	480115	727626	321993	0	147164	142133	256265	414644	0	637447	202328	31373
NEGmz440.167rt13.3	440.167	13.2973					368822	330138	480276	212535	323944	427157	366226	319773	226005	263891	411042	360387	414011	346929	524756	254848	406524	502335	676584	448288	385468	477185	534131	556939	542157	562169	311238	304407	622816	480812	446099	497585	503989	510671	466495	433716	499684	432471	391663	453129	451816	462665	491695
NEGmz440.16rt11.98	440.16	11.9834		Mandelonitrile rutinoside	Mandelonitrile rutinoside	ID: HMDB0032803_Name: Mandelonitrile rutinoside_Molecular formula: C20H27NO10_Identification method: HMDB All metabolites - M-H.txt	47083	35171	0	40257	29961	0	29928	45933	49443	46216	51628	62172	38174	29621	28756	0	12655	38974	28164	13600	0	0	0	0	0	0	0	0	0	0	81343	0	36371	0	49946	17270	0	95699	96653	101594	38317	46830	59427
NEGmz440.625rt13.48	440.625	13.4795					81402	69424	85513	48113	94765	104830	65987	70691	47390	70106	83064	66334	100449	89271	93447	67226	98998	106901	106276	88327	93815	122686	110222	98890	112363	132012	65654	58230	95108	95650	76371	74885	78118	113961	88365	97330	92683	95957	86598	101961	87700	114527	109472
NEGmz440.669rt13.32	440.669	13.3227					179479	203156	266474	123814	160698	291821	168952	185410	153068	153910	176240	188433	249318	176461	229629	180132	225801	266488	343282	267360	252135	277054	276722	267178	307383	278938	183643	198171	380717	241808	233924	262862	225549	308845	229444	253448	266352	269763	193944	201146	255420	234643	241501
NEGmz441.127rt17.8	441.127	17.7998		Methacycline	Methacycline	ID: HMDB0015066_Name: Methacycline_Molecular formula: C22H22N2O8_Identification method: HMDB All metabolites - M-H.txt	0	42996	50424	43107	57149	0	0	116548	72395	46074	51766	45734	34346	119457	87702	81991	174659	27834	32519	44242	57469	40288	63895	26806	35126	113570	35326	37710	50777	125433	157207	52669	48738	28243	99481	29586	24208	0	0	38375	63510	109678	47776
NEGmz441.198rt10.59	441.198	10.5929					0	0	16235	0	14564	17497	16637	20407	18191	12918	17710	19983	18106	11772	12591	14707	16837	14531	11469	22372	21551	23407	30277	20890	24572	16729	17668	16089	13332	13216	0	17771	23602	19511	13665	24455	15463	17688	39988	17837	17741	20501	18659
NEGmz441.633rt12.29	441.633	12.2948					81590	47520	73812	33285	44532	60742	47259	35479	27244	39491	39714	59208	40957	44603	57368	28143	36023	45989	84047	53003	52916	67666	61124	72347	70293	96682	50673	34837	60982	47894	37332	44347	30320	52485	47046	58562	44685	32352	31609	35608	29255	37498	38484
NEGmz441.741rt1.6	441.741	1.60349					214764	52414	371285	0	258502	254627	233752	143677	116536	0	211100	306905	296950	144417	230531	313651	161130	59218	214833	212909	406268	587314	269896	524112	578279	421705	227713	288852	378183	432665	0	178621	90386	349539	0	314215	323617	0	38985	0	0	0	0
NEGmz442.134rt12.26	442.134	12.2631					22304	23882	25438	0	29790	49344	33005	33264	0	19831	19450	31915	22454	24117	29099	23794	19586	37483	37501	25817	30432	41348	31980	50341	49241	43607	56363	16831	39415	29563	26620	25015	28149	28999	24259	27539	30909	24723	27328	21360	29554	28653	24494
NEGmz442.153rt15.37	442.153	15.3727		Dihydrofolic acid	Dihydrofolic acid_(6S)-5,6,7,8-tetrahydrofolate(2-)	ID: HMDB0001056_Name: Dihydrofolic acid_Molecular formula: C19H21N7O6_Identification method: HMDB All metabolites - M-H.txt	152241	160929	102118	117560	0	113422	71504	44827	36032	64741	0	0	80491	119694	129486	83869	0	0	67510	82704	0	189751	215001	194517	0	168815	0	90308	0	124567	32662	165471	321164	116789	0	42741	43001	57822	149934	0	221791	53176	0
NEGmz442.166rt13.38	442.166	13.3826		Thiothixene	Thiothixene	ID: HMDB0015560_Name: Thiothixene_Molecular formula: C23H29N3O2S2_Identification method: HMDB All metabolites - M-H.txt	88936	61518	37354	78922	64872	53508	48239	57865	88961	83926	79716	82053	49474	55505	49493	15695	33417	61842	67940	40726	35921	41089	36367	30827	28367	29650	25233	27345	28936	27961	106207	30172	65279	26603	71313	44426	36752	161870	103180	105516	90623	74412	128080
NEGmz442.245rt14.5	442.245	14.5016					0	0	0	0	0	0	0	0	0	0	0	0	26181	0	0	0	14300000	3084068	6347172	10800000	11900000	4821442	54398	46305	39624	54461	0	0	0	31173	7739170	4104739	5585041	7483663	4656018	8123271	12200000	61349	75602	85577	0	42342	27738
NEGmz442.875rt1.58	442.875	1.57809					0	0	0	0	0	0	0	0	110270	0	0	0	0	0	67234	110096	0	0	0	0	0	0	0	0	102132	0	29058	0	67423	34582	0	0	0	82825	0	0	0	25795	0	0	91749	74406	67158
NEGmz444.157rt12.74	444.157	12.7389		Tetrahydrofolic acid	Tetrahydrofolic acid_Lucuminamide	ID: HMDB0001846_Name: Tetrahydrofolic acid_Molecular formula: C19H23N7O6_Identification method: HMDB All metabolites - M-H.txt	0	0	0	25604	23318	38085	13348	20620	20658	16832	31843	33332	33622	22477	21096	21959	28754	34399	37374	30335	28297	39900	31774	37612	31791	35486	20130	20783	27968	25132	19645	26826	31016	37658	36767	28656	20343	72498	54840	33328	57922	38877	44312
NEGmz444.197rt14.13	444.197	14.1276					36284	30213	28171	19679	23732	27472	45901	47209	16832	29104	42034	32584	40153	41575	36425	38880	22977	26253	30291	37368	35836	27086	37127	45155	50809	34959	37257	21444	35850	34540	35462	26302	27405	52359	32314	35733	37403	54349	59869	37973	41371	43183	42551
NEGmz444.785rt1.61	444.785	1.61488					187932	136252	243086	54546	279940	405466	161114	109408	69434	147198	105806	258049	215349	156683	207283	287647	158316	0	51462	139633	221542	212398	227915	389261	366442	200869	129092	261694	163356	400738	0	251476	163745	315405	119457	76493	181448	0	0	0	15567	36702	0
NEGmz445.187rt16.54	445.187	16.5368		Estrone glucuronide	Estrone glucuronide_Cubebininolide_5'-O-Methylmelledonal	ID: HMDB0004483_Name: Estrone glucuronide_Molecular formula: C24H30O8_Identification method: HMDB All metabolites - M-H.txt	53668	0	68218	41817	31020	49508	44672	55400	50524	53808	42715	49504	50079	50124	54920	37322	129051	44659	54658	102096	113988	63213	69433	70142	53379	57112	43397	35538	38827	44695	87022	49677	79463	67189	47216	62094	73023	42905	75670	91263	75405	92440	49245
NEGmz446.168rt13.63	446.168	13.6317					26112	21426	52760	0	24894	41865	26910	28148	30581	23360	35260	34632	36084	39810	23405	34131	20656	25387	27834	31369	36549	78989	63662	89975	99545	113372	27956	33370	61653	49946	27163	24312	29058	40698	30435	29491	34181	31135	18559	23938	43658	21880	31587
NEGmz446.195rt12.03	446.195	12.0269					73835	67554	128457	40876	74893	111593	86182	74897	72021	63213	81019	84868	89790	75428	86201	58564	79348	102196	137968	73432	86352	127626	120308	132325	160361	119295	106363	67066	148865	100313	92168	96595	90121	136957	93954	89476	92081	92369	68113	97462	93970	106973	86789
NEGmz447.144rt17.76	447.144	17.763		Cycloartomunoxanthone	Cycloartomunoxanthone_Artonol E_Cycloartomunin	ID: HMDB0029999_Name: Cycloartomunoxanthone_Molecular formula: C26H24O7_Identification method: HMDB All metabolites - M-H.txt	85466	106656	94892	69506	87774	59546	61390	248979	163207	93534	136152	129608	43560	288090	212242	234071	396168	88689	76400	126118	165778	148131	239691	91549	90781	298801	89168	76109	78432	208961	293612	174500	135815	59176	178471	51844	91465	42590	39266	71246	148157	224789	135735
NEGmz447.159rt17.89	447.159	17.891		Armillaridin	Armillaridin	ID: HMDB0035134_Name: Armillaridin_Molecular formula: C24H29ClO6_Identification method: HMDB All metabolites - M-H.txt	120522	125337	134147	74169	104465	145909	147788	113516	93395	109424	153572	143326	123515	174586	141096	131884	123458	163074	120634	115204	129922	169703	155286	156177	104938	116924	161929	115958	113015	128491	75749	115111	116299	146376	117447	83396	91240	97391	96958	157861	724515	965530	161180
NEGmz447.649rt13.17	447.649	13.1728					43294	43141	56931	31198	37396	63135	43961	41462	31141	40978	43323	41821	43383	59478	54313	37971	53957	54388	81997	54734	44383	62554	49122	79200	73012	65629	47582	35233	71283	57564	46805	62899	54928	57369	48132	46121	45205	61356	41280	60452	40726	57170	66046
NEGmz448.174rt16.46	448.174	16.4624					0	0	29032	0	34812	51199	35614	42184	31931	58329	47871	67180	83223	67598	56962	105784	187045	160077	197394	36447	49305	411445	483341	1186188	1226799	383142	29026	27250	50421	59414	54992	50218	125275	89590	125762	30247	26096	0	0	27530	1299327	1543135	1063463
NEGmz448.308rt16.12	448.308	16.1235		Deoxycholic acid glycine conjugate	Deoxycholic acid glycine conjugate_Chenodeoxycholic acid glycine conjugate_Glycoursodeoxycholic acid_Chenodeoxyglycocholic acid	ID: HMDB0000631_Name: Deoxycholic acid glycine conjugate_Molecular formula: C26H43NO5_Identification method: HMDB All metabolites - M-H.txt	133211	471469	811251	145681	91028	58953	298389	123808	63971	43584	172134	852021	843121	184560	269685	62104	0	40200000	1461890	0	761136	228041	0	1273220	837703	816659	1062850	169614	203473	735962	381754	136832	244794	314494	260841	159976	927395	388459	178121	0	160547	173075	0
NEGmz449.151rt15.59	449.151	15.5892					446379	286277	457312	215489	450350	544849	591390	628647	603074	1107628	930167	799785	1247960	933382	1055805	897740	1553985	1865082	1907462	159329	187039	230246	104366	522302	333688	195756	353610	343876	779449	712684	1099678	1242848	1581522	1917445	1762484	128328	149530	39919	34806	23444	353465	450183	412572
NEGmz449.155rt17.9	449.155	17.8985		Artonin T	Artonin T_Cajaisoflavone_Dihydrocycloartomunin_Dihydroisocycloartomunin_Cycloaltilisin	ID: HMDB0029905_Name: Artonin T_Molecular formula: C26H26O7_Identification method: HMDB All metabolites - M-H.txt	50154	61312	59079	0	37062	43821	40138	52822	31894	40504	51933	56190	47855	46570	45441	69852	39672	61791	80476	27333	64227	55371	62594	69129	72417	82541	59829	39847	43630	64034	57934	46525	37707	52006	42224	49988	26272	35812	31542	36123	183049	141919	95828
NEGmz449.255rt17.51	449.255	17.5132					0	128866	154302	29688	48854	20986	82273	101643	44755	51829	0	106808	62071	41338	28068	140022	0	1672677	280102	23723	67100	30913	0	169731	142952	73677	59099	0	170418	372755	31753	45861	79883	28560	27212	27688	61076	83111	0	0	34674	37457	0
NEGmz449.665rt13	449.665	12.9963					100999	72286	148513	89752	101758	128159	141031	92355	63300	100320	110259	144617	133249	119515	124111	123919	102423	119282	124161	136238	103513	131458	130750	132342	166032	138620	98364	97332	119348	109438	79578	95592	106941	173350	124509	84542	91230	186343	171614	130085	116937	156718	155234
NEGmz450.135rt11.75	450.135	11.7543		5-O-Feruloylnigrumin	5-O-Feruloylnigrumin_(1R)-Glutathionyl-(2R)-hydroxy-1,2-dihydronaphthalene_(1R)-Hydroxy-(2R)-glutathionyl-1,2-dihydronaphthalene_(1S)-Hydroxy-(2S)-glutathionyl-1,2-dihydronaphthalene	ID: HMDB0038735_Name: 5-O-Feruloylnigrumin_Molecular formula: C21H25NO10_Identification method: HMDB All metabolites - M-H.txt	36722	24639	29648	23349	21313	26415	24675	24472	23922	32583	31255	27171	27340	27753	32303	23153	28291	31603	29214	27478	28522	36119	36662	39325	40998	37716	31587	19052	25987	27550	41220	37459	38716	38079	34434	33467	39035	40989	38946	43687	32870	33243	46054
NEGmz450.166rt12.99	450.166	12.9921					45136	64969	84435	60582	92243	84526	63573	57336	39988	77618	77014	80463	93803	58094	66549	61832	93693	53570	54143	57368	62695	75922	92512	65990	70553	63586	72425	50503	96086	66528	62434	69710	71836	86434	81560	57395	59654	74056	114213	71985	96856	80202	76410
NEGmz451.144rt12.79	451.144	12.7852					208652	190880	276147	127407	213103	292037	220561	206326	136653	202470	244617	196412	231825	205795	253874	183819	220972	274104	325311	249876	254251	314989	308668	338929	346284	284885	246580	161010	273857	213984	244658	231400	264739	263334	205709	265379	242410	264388	208897	205056	239755	221625	267515
NEGmz451.644rt12.78	451.644	12.7751					115671	100733	144662	65282	113388	138818	106181	93253	85338	83750	112977	109973	123563	94265	135321	111502	121373	166022	168948	122007	142159	143070	161605	170774	178758	144835	137713	101261	152051	143267	114947	156199	139747	149129	115272	145125	123176	113910	122185	119515	129790	143854	138895
NEGmz452.151rt11.19	452.151	11.1917		1-Isobutanol	1-Isobutanol_Endoxifen sulfate	ID: HMDB0031948_Name: 1-Isobutanol_Molecular formula: C21H27NO10_Identification method: HMDB All metabolites - M-H.txt	1779790	1416187	2054143	815781	1290716	1647914	1462037	1418864	1115224	1115821	1353535	1417629	1903621	1246775	1904264	1429781	1712507	2139366	2159999	1860146	1927816	2679179	2298260	2750353	2691759	2208648	1756003	1132052	2227041	1916867	1782076	2169006	2076382	2611916	1871480	1942703	2131541	2018540	1932616	1939912	1942736	2394875	2147643
NEGmz452.169rt10.82	452.169	10.816					0	0	0	0	0	0	15657	20688	17111	11623	0	61350	0	0	0	11051	0	0	0	0	0	0	0	71250	90071	44373	24201	0	0	0	44452	0	12209	0	0	0	0	0	0	0	43819	41001	0
NEGmz452.707rt1.6	452.707	1.59822					100352	52957	728020	61115	208517	240866	115138	0	49872	156573	84360	159498	389950	129383	122359	220900	0	50281	1728528	190085	658492	517113	432296	804559	415958	963711	188607	41902	801557	203705	201350	286275	109621	169558	77146	919881	249202	260113	117005	0	70405	47141	80864
NEGmz452.923rt1.53	452.923	1.52988					27600000	27800000	32700000	21400000	28500000	33400000	28000000	26600000	22400000	27200000	27400000	29600000	30500000	28200000	28700000	32100000	29300000	26500000	31300000	31100000	32300000	33300000	34300000	33600000	34600000	32700000	30000000	30600000	33400000	31400000	25900000	30900000	27000000	30000000	29600000	32000000	28800000	24700000	22500000	2902105	19300000	25500000	22800000
NEGmz454.682rt13	454.682	12.9979					33560	46008	60917	36458	44253	56095	48423	75901	46762	53243	47436	35692	38492	34395	42746	32025	42558	49530	46735	49592	40646	51283	48480	53855	54391	40508	45085	37372	65455	50025	47781	51216	46356	75678	45535	55996	47792	57458	54641	46613	42556	44190	50388
NEGmz454.928rt1.53	454.928	1.52917					835738	919916	950101	639988	863574	1022955	921765	801483	727917	846421	882924	1010424	905516	816768	912986	905229	943111	817084	1021302	987862	1044915	1137809	1029517	885623	1080974	1090873	825773	802257	1207269	984687	796326	1001512	883495	846137	840641	890754	836281	686861	717589	81429	574350	766673	797721
NEGmz455.101rt14.86	455.101	14.8582		Flavin Mononucleotide	Flavin Mononucleotide_Epicatechin 3-O-(3-O-methylgallate)_Epicatechin 3-O-(4-methylgallate)	ID: HMDB0001520_Name: Flavin Mononucleotide_Molecular formula: C17H21N4O9P_Identification method: HMDB All metabolites - M-H.txt	40980	53037	34883	26814	0	31351	36125	34917	38785	30118	29687	0	28912	41835	40497	30324	22009	27634	24146	31735	27148	35427	39822	37873	0	0	25660	21911	0	22575	22595	34036	46301	54006	31598	29160	23037	45801	40552	44432	33284	38782	50514
NEGmz455.142rt17.38	455.142	17.3782					57454	81226	84134	29995	25463	78517	60559	64644	55424	55566	67540	75115	63412	76054	66688	60181	46792	69203	60747	50629	79229	90816	106409	90407	71570	47897	71480	79785	49991	61317	52907	77107	57584	97935	83458	56554	47883	94624	88190	86727	96558	123837	109878
NEGmz455.317rt21.33	455.317	21.3293					0	0	99240	0	0	75577	49672	30473	0	26403	26537	43180	87254	113118	130433	112148	0	138045	0	0	90233	549758	49805	1052221	122353	1920608	55155	33635	66768	178037	0	115686	28117	815381	638069	44387	80114	0	0	0	0	0	27415
NEGmz455.667rt13.98	455.667	13.9814					382539	368455	406272	263614	332524	437700	357652	422804	280542	295940	378667	454374	516295	439094	494285	406556	349430	384019	416511	432234	394620	432932	450945	462816	419170	411825	288231	323713	426030	475438	408904	405722	429159	586590	498808	504180	390680	430703	398685	379095	404065	465251	432185
NEGmz456.146rt17.44	456.146	17.4385		Amygdalin	Amygdalin_Mandelonitrile sophoroside	ID: HMDB0035030_Name: Amygdalin_Molecular formula: C20H27NO11_Identification method: HMDB All metabolites - M-H.txt	0	0	0	0	0	0	0	0	0	0	0	0	0	0	0	0	0	25918	20630	0	21901	23461	31804	29634	0	0	23915	0	0	0	0	0	24508	34024	21813	0	0	25573	30923	0	0	36145	29338
NEGmz456.146rt9.81	456.146	9.80525		Amygdalin	Amygdalin_Mandelonitrile sophoroside	ID: HMDB0035030_Name: Amygdalin_Molecular formula: C20H27NO11_Identification method: HMDB All metabolites - M-H.txt	17856	13167	23018	12624	9958	20709	13139	11051	0	12678	11163	13245	21364	16909	19265	16683	21252	22922	24376	19940	23352	29960	26918	37677	31885	23449	15917	12333	21120	21845	26651	24275	20405	32064	22931	21971	32560	22510	18768	32559	27000	29876	30441
NEGmz456.168rt14	456.168	13.9952		5,10-Methylene-THF	5,10-Methylene-THF_5-Methyldihydrofolic acid	ID: HMDB0001533_Name: 5,10-Methylene-THF_Molecular formula: C20H23N7O6_Identification method: HMDB All metabolites - M-H.txt	263343	214616	267378	152369	213781	239205	198086	264088	157535	176601	225444	228233	305884	215589	241817	211672	213266	251513	297323	206776	250192	276936	258497	251873	281229	227420	200100	183176	286570	235517	233167	288903	291135	276888	335364	257470	240781	228037	207636	225916	220472	217564	268083
NEGmz457.099rt17.82	457.099	17.821					0	34785	60176	32425	46215	0	0	189758	73778	39591	59490	61605	26014	142694	113610	78380	150765	26882	23005	38231	42115	41083	53269	34478	28264	101890	27211	42631	39687	146253	176342	53463	55718	37042	103427	25919	31351	20096	26631	0	49146	56058	32583
NEGmz457.119rt17.13	457.119	17.1339		FMNH2	FMNH2_Raltitrexed_6''-O-Acetyldaidzin	ID: HMDB0001142_Name: FMNH2_Molecular formula: C17H23N4O9P_Identification method: HMDB All metabolites - M-H.txt	297518	368781	211524	98497	0	191441	197474	183545	68524	128525	0	0	141196	145541	180163	239621	0	0	359263	268494	0	511518	545099	495000	0	247240	25756	140270	0	267283	110325	250928	401028	226341	0	239474	114929	152506	94684	0	456457	249586	0
NEGmz457.189rt18.52	457.189	18.5218		Austinol	Austinol	ID: HMDB0034464_Name: Austinol_Molecular formula: C25H30O8_Identification method: HMDB All metabolites - M-H.txt	39615	54926	65972	23311	43468	72808	55153	63829	35825	49490	67080	34651	49149	50883	80432	57726	57139	61852	43694	41486	67321	82430	81080	61244	57611	63522	50128	54258	62231	63840	0	62735	41884	63957	67588	39511	45524	66174	45618	40325	61259	74700	69039
NEGmz458.122rt17.15	458.122	17.1519					78989	74307	64038	0	0	45522	55735	38926	32634	39040	0	0	40786	63884	45135	74201	0	0	90612	67485	0	153706	127962	151670	0	65677	0	31524	0	98260	24112	59933	95994	54496	0	78628	24709	51670	26536	0	113310	95971	0
NEGmz458.126rt14.78	458.126	14.7779		1-(2-Hydroxyphenylamino)-1-deoxy-beta-D-gentiobioside 1,2-carbamate	1-(2-Hydroxyphenylamino)-1-deoxy-beta-D-gentiobioside 1,2-carbamate	ID: HMDB0037551_Name: 1-(2-Hydroxyphenylamino)-1-deoxy-beta-D-gentiobioside 1,2-carbamate_Molecular formula: C19H25NO12_Identification method: HMDB All metabolites - M-H.txt	0	0	56582	0	0	52787	0	0	0	0	22758	0	32789	0	28904	43816	27080	0	0	57071	69790	99794	46163	89506	67532	82158	43910	0	62909	43869	0	0	0	49426	0	60864	39758	0	0	0	0	23765	0
NEGmz458.192rt12.91	458.192	12.9103					23887	27381	36987	0	33859	37929	33634	29591	23024	31179	28293	27714	48881	53067	42103	36056	33509	30933	36288	28008	31619	36902	44478	43608	44618	37291	23568	27853	39049	34813	26804	57549	32113	57490	30674	37272	51331	30322	29743	35953	39734	34968	32713
NEGmz458.204rt14.43	458.204	14.4285					45210	53401	67942	28814	46333	77288	48880	40768	58385	31255	47433	89930	70145	47329	94978	39879	39318	84034	65236	67592	58626	82840	77941	77510	81009	81180	54761	56375	84309	86458	67686	69294	46004	93960	76267	66431	56030	52168	45910	48414	53249	58743	71654
NEGmz458.683rt13.82	458.683	13.8163					106810	107437	49919	95197	123364	50251	103238	141326	114694	104780	143737	140417	138274	100614	90586	45428	67953	92356	132987	85657	59302	86145	72831	55380	64955	62201	44286	47275	65242	60125	208422	54039	100706	77759	139470	56970	80749	200048	199334	188339	135779	106460	162275
NEGmz458.888rt1.56	458.888	1.56387					802073	626955	1629048	0	1683180	1904058	2165499	1347387	967916	1796334	597268	2444478	1895326	0	1040646	1837167	1152643	990687	1201868	2048349	1722440	1712129	1897091	1927149	2058535	1146889	1019663	2261861	2669547	1947064	112432	1454323	1224423	1548873	1010106	700294	1620659	626932	0	0	578518	938368	866369
NEGmz459.141rt13.35	459.141	13.3477		Oxytetracycline	Oxytetracycline	ID: HMDB0014733_Name: Oxytetracycline_Molecular formula: C22H24N2O9_Identification method: HMDB All metabolites - M-H.txt	306866	262971	399944	191909	289164	368709	269951	305404	280817	276940	334164	352001	387629	338616	399112	283007	487758	641186	615730	555429	506149	595622	616206	670940	737853	623199	339382	303528	520832	499329	447598	452248	482648	535139	419249	451459	462036	515052	419993	352783	389520	539916	625178
NEGmz459.146rt10.14	459.146	10.1354		Oxytetracycline	Oxytetracycline_Methyl salicylate O-[rhamnosyl-(1->6)-glucoside]	ID: HMDB0014733_Name: Oxytetracycline_Molecular formula: C22H24N2O9_Identification method: HMDB All metabolites - M-H.txt	27368	26745	47517	0	26079	39820	25278	21263	10799	13108	19134	17715	27137	22700	30048	26853	30089	29998	30189	27367	31370	42053	41362	52794	50836	44848	33886	21760	50179	36046	12419	38862	24745	52201	23137	37033	36753	16292	13929	14759	25656	22002	18389
NEGmz459.642rt13.34	459.642	13.3414					239523	155697	214528	173439	178990	193865	171438	175194	138781	138099	194428	182319	233006	194290	223445	159225	261735	306260	334112	303680	294386	339666	302707	317418	361074	321449	178185	165889	295164	239399	264402	290213	238692	298600	228478	232816	243181	269921	235210	198197	213536	294948	350653
NEGmz460.149rt12.22	460.149	12.2215		4-(2-Nitroethyl)phenyl primeveroside	4-(2-Nitroethyl)phenyl primeveroside	ID: HMDB0031742_Name: 4-(2-Nitroethyl)phenyl primeveroside_Molecular formula: C19H27NO12_Identification method: HMDB All metabolites - M-H.txt	269678	228810	289728	156742	212066	249730	214417	203859	159606	171704	224377	238172	222032	203086	239953	162921	223477	254471	311163	246080	218173	256168	277457	309725	315443	304140	294844	188411	316841	253448	226644	239842	263416	263497	199603	268491	274850	223943	202157	201187	269090	227686	270635
NEGmz460.651rt12.23	460.651	12.2335					172579	133944	187210	92446	114557	136098	114216	108300	119022	85446	134768	122430	137331	123892	140378	80522	120807	154998	167588	117177	131760	157347	147325	180445	200637	173567	137295	113010	178456	122913	123409	126153	122574	154299	114160	118054	174226	116214	117594	111778	129523	143396	153004
NEGmz460.681rt13.94	460.681	13.935					399747	351450	428829	264258	382436	529835	334196	261476	287674	268356	502683	378453	286125	389448	515168	454116	358891	420533	486220	590744	419060	506466	402256	439660	616094	419959	258457	326555	603682	544564	504892	417097	541689	546449	509239	454533	537727	436643	464227	388878	479732	573790	455680
NEGmz461.16rt18.56	461.16	18.5558		Verbasoside	Verbasoside	ID: HMDB0039233_Name: Verbasoside_Molecular formula: C20H30O12_Identification method: HMDB All metabolites - M-H.txt	47977	53604	47587	0	41041	35331	24825	203699	112946	46913	51804	48827	34385	142551	109184	135227	268839	33727	42847	81935	88905	84743	134839	76604	65905	161689	26191	39164	39588	95775	142265	44389	58034	32349	75524	32262	43960	17654	0	22014	64868	166182	95781
NEGmz461.174rt13.27	461.174	13.2668		6-O-Methylarmillaridin	6-O-Methylarmillaridin	ID: HMDB0035690_Name: 6-O-Methylarmillaridin_Molecular formula: C25H31ClO6_Identification method: HMDB All metabolites - M-H.txt	91069	116325	132672	82387	118271	152867	120020	94991	90458	120843	139273	147622	228620	109258	266116	129372	227755	261638	298600	198734	233807	254041	191559	239911	266751	221921	99819	104814	199167	223311	261028	227431	277115	310338	215430	190233	220039	262927	151825	192064	271797	219751	254983
NEGmz461.63rt13.29	461.63	13.2892					74709	58017	62192	49581	74112	67861	64111	75691	43981	61911	57683	60103	92485	95272	57076	43469	77509	101988	95370	89077	92110	99540	98524	126785	97575	99144	74591	50763	86638	69432	81836	106651	91906	88680	74530	64039	80887	61413	69040	71723	72439	90810	112304
NEGmz461.675rt13.25	461.675	13.25					70896	71146	80025	52813	76290	117674	75727	56078	62034	66756	74607	117647	162550	86908	169927	89661	144144	180847	186213	153770	127700	151830	108732	124618	137634	137555	56726	55614	148071	133115	156114	144005	144249	194910	116385	139154	112370	156692	82161	120960	143685	132752	141536
NEGmz462.132rt13.3	462.132	13.3048					27830	36225	38713	23824	27667	38696	33843	38714	27264	36366	45486	40844	44884	57264	37515	31189	49303	41493	54836	36013	43841	56947	59605	68008	68198	53203	34775	23275	43491	40456	48530	50334	48248	53074	46991	31005	41127	65476	51202	32381	55007	54334	54505
NEGmz463.198rt14.74	463.198	14.7407		Estriol-16-Glucuronide	Estriol-16-Glucuronide_Estriol-17-glucuronide_Estriol-3-glucuronide_15-Hydroxynorandrostene-3,17-dione glucuronide_16-alpha,17-beta-estriol 17-beta-D-glucuronide	ID: HMDB0006766_Name: Estriol-16-Glucuronide_Molecular formula: C24H32O9_Identification method: HMDB All metabolites - M-H.txt	136930	376994	374959	309757	0	89441	85858	79801	75646	172083	0	28134	79908	117974	79412	69561	34697	59033	719480	314263	0	253625	168295	222567	0	452550	22426	562041	21982	499538	173211	86092	500221	475916	0	73128	101557	150804	63938	0	281797	0	0
NEGmz464.151rt12.04	464.151	12.0351		Bacampicillin	Bacampicillin	ID: HMDB0015540_Name: Bacampicillin_Molecular formula: C21H27N3O7S_Identification method: HMDB All metabolites - M-H.txt	20082	16814	22968	0	14249	28047	23048	16859	12856	0	17405	19934	35103	14335	42575	20512	31090	40890	52028	34451	35406	46652	46472	60338	61573	44137	25492	0	37689	37450	38265	40702	48507	47966	42063	40443	44783	41205	34927	38590	40765	47627	44880
NEGmz464.178rt13.29	464.178	13.2878		Biotripyrrin-a	Biotripyrrin-a_Biotripyrrin-b_Cisapride_(E)-Squamosamide	ID: HMDB0003323_Name: Biotripyrrin-a_Molecular formula: C25H27N3O6_Identification method: HMDB All metabolites - M-H.txt	45855	45888	81845	0	34305	61692	29312	30340	37141	29386	32713	47727	42735	38707	50187	58785	44421	46865	50949	57340	45977	62160	57304	67291	74102	73598	49399	45682	75346	64396	23744	77321	38028	71336	49835	61648	54111	44241	36502	16747	38066	52297	54643
NEGmz464.201rt14.71	464.201	14.708					31479	81175	117669	88210	0	24303	32630	0	22248	51201	0	0	0	36348	0	0	0	0	158027	68043	0	93851	39151	49436	0	128891	0	162038	0	166580	31590	34706	144102	119097	0	0	0	37884	0	0	61685	0	0
NEGmz464.302rt14.8	464.302	14.7956		Glycocholic acid	Glycocholic acid_3a,7b,12a-Trihydroxyoxocholanyl-Glycine_Sodium glycocholate	ID: HMDB0000138_Name: Glycocholic acid_Molecular formula: C26H43NO6_Identification method: HMDB All metabolites - M-H.txt	0	36620	64215	22843	0	0	0	0	0	0	0	84944	48614	0	0	0	0	3418764	78181	0	31918	50034	0	79187	73488	44128	102058	0	0	56444	0	0	0	0	0	0	77476	0	0	0	0	24172	0
NEGmz464.794rt1.62	464.794	1.62386					104735	169792	147932	0	183661	334971	96527	65647	112384	57856	0	111920	107579	132247	129009	120184	49570	31339	0	111193	204736	158429	165577	196871	186522	149206	45986	177045	57215	215663	0	143353	68517	229763	49510	0	126199	0	0	0	0	0	0
NEGmz466.131rt12.53	466.131	12.5322					23542	0	23979	18805	21611	24131	15350	22929	23033	0	0	24186	28555	20940	20622	15076	29618	27443	30731	20000	28767	30681	47691	40912	34254	31383	32685	15357	45471	29836	31505	28919	28175	28759	31918	24389	24014	29272	24647	37832	27439	26582	30925
NEGmz466.172rt15.55	466.172	15.5516		Bis-N-butyl phthalate	Bis-N-butyl phthalate_4-Hydroxytamoxifen sulfate	ID: HMDB0031949_Name: Bis-N-butyl phthalate_Molecular formula: C22H29NO10_Identification method: HMDB All metabolites - M-H.txt	37492	0	0	0	0	0	0	0	0	0	0	0	28080	0	0	0	25232	0	0	27432	0	401216	274348	274535	273683	292050	0	26216	0	29045	0	0	46526	39321	0	0	0	0	237829	0	60631	0	0
NEGmz466.176rt12.01	466.176	12.0074		Bis-N-butyl phthalate	Bis-N-butyl phthalate_4-Hydroxytamoxifen sulfate	ID: HMDB0031949_Name: Bis-N-butyl phthalate_Molecular formula: C22H29NO10_Identification method: HMDB All metabolites - M-H.txt	22202	24823	52765	22381	24250	33325	25671	18886	14732	22265	21199	23026	27492	25008	31530	18660	25547	31629	26822	20247	24795	28874	34284	38399	57251	42387	37536	28472	38612	28977	22083	31127	26365	44935	27797	29399	25970	29464	30395	24072	29969	29407	22182
NEGmz466.68rt13.53	466.68	13.5264					407868	332611	572701	256024	369783	474579	375012	359649	258437	338765	418766	381050	518178	378739	525656	298791	527872	623409	658497	473384	477039	619577	533150	586774	714539	625835	385890	341736	655741	556265	471903	506280	520046	657123	482625	525402	575402	509907	384218	454297	477448	495174	543958
NEGmz467.112rt10.56	467.112	10.5576					25776	18456	19184	0	15333	16949	16305	11441	0	11816	21039	11522	21766	14268	21864	16048	16089	18652	17565	16718	16090	23951	23380	22602	24083	19243	21204	11261	22558	23648	15860	17340	24477	24730	16886	21608	19849	18386	17545	20273	17434	21139	18844
NEGmz467.138rt13.76	467.138	13.7638		Silymonin	Silymonin	ID: HMDB0030585_Name: Silymonin_Molecular formula: C25H24O9_Identification method: HMDB All metabolites - M-H.txt	71820	52237	70094	48138	58590	82666	50517	64154	40505	45972	77368	74574	63472	63753	84774	65682	80729	103940	110114	91658	87479	121469	106694	100894	128707	93395	56822	71644	83643	70092	85347	117306	91175	85057	94783	83308	75643	96191	82528	75753	93596	98569	123798
NEGmz467.182rt13.56	467.182	13.5584					249186	241889	296135	139319	232319	345217	235192	255210	124164	193092	233271	260174	291877	209448	266478	207045	307964	303747	406394	284149	323604	374424	339724	384439	356842	340583	224948	196500	386883	318416	277863	362785	295892	331740	272575	299579	298748	263544	230540	251266	259494	272732	270387
NEGmz468.146rt11.68	468.146	11.6847					456767	381478	481480	221280	339217	480587	363113	383340	252232	285639	359649	410179	372130	302976	382532	282634	412069	465418	492867	397517	445545	543581	515317	561868	551899	516450	402198	276914	499780	393034	435464	462842	447780	615595	442778	423167	417081	420507	430573	382525	466340	496246	462601
NEGmz468.165rt9.48	468.165	9.48197					27814	13452	21190	0	18207	20963	13186	17721	11226	10965	13756	40889	22690	11015	31390	16547	25134	21137	24019	23323	23140	28286	23793	33879	29753	31201	17493	13717	27592	28861	22592	25866	22389	34749	18414	26566	29551	21858	18538	21696	24631	23271	24586
NEGmz468.183rt13.58	468.183	13.5775		Dimenhydrinate	Dimenhydrinate	ID: HMDB0015120_Name: Dimenhydrinate_Molecular formula: C24H28ClN5O3_Identification method: HMDB All metabolites - M-H.txt	0	18979	31157	0	35169	37082	21768	20191	0	0	33416	35750	30210	17591	27132	30335	31871	46341	46225	29348	45819	38000	55174	50889	47945	47642	32596	28346	33119	35408	37746	37341	31893	51392	30988	36071	41935	38459	20121	19944	39707	35400	30898
NEGmz468.185rt13.16	468.185	13.1593		Dimenhydrinate	Dimenhydrinate	ID: HMDB0015120_Name: Dimenhydrinate_Molecular formula: C24H28ClN5O3_Identification method: HMDB All metabolites - M-H.txt	34296	21131	31157	18923	35169	38562	28693	35932	18496	23694	33416	35750	31366	22778	41451	30896	32675	46341	46225	29348	39010	38000	55174	34910	28983	53383	32596	26850	33119	29086	37746	37341	41652	28870	35810	36071	41935	34494	28447	35098	39707	35400	30898
NEGmz468.647rt12.56	468.647	12.5586					60353	31738	48630	20986	32802	58058	31906	42300	33321	21826	28741	36950	35173	38611	40953	24036	34877	40859	41366	33815	35367	56069	38561	45681	48737	39650	33278	30826	43425	41214	45766	39544	38388	56312	36266	41165	35226	33461	30221	30022	33184	35564	32662
NEGmz468.7rt1.6	468.7	1.60106					425041	191861	1425076	216148	721069	731459	658666	561365	265107	688903	512410	675743	1125726	402065	522243	1010104	477296	299489	1825405	870686	1677209	2042087	1341314	1909379	1706477	2423644	838313	757087	2453184	920082	304041	615386	530178	1145162	445820	1845005	953594	557519	297735	0	223508	192624	249125
NEGmz468.897rt1.55	468.897	1.55074					464945	429203	121920	783964	500201	122927	631544	697662	862460	449861	941191	311599	244499	1408696	1055222	342366	1012150	2716873	67644	258118	200425	60388	195237	68369	104842	79184	1031744	291662	91360	279456	2040099	385735	764437	126694	1157097	114395	816987	484069	703670	1197398	1012826	1055603	448028
NEGmz469.15rt11.68	469.15	11.6827					123664	101897	141959	71175	94906	140356	111826	92964	73299	93772	100444	90453	108620	85802	110418	78094	102603	116293	126736	101885	117200	145462	127982	149869	148025	129318	124876	84297	131560	95559	97744	119903	102263	140230	115889	116049	106676	117558	107440	107920	135029	129175	114000
NEGmz469.17rt13.54	469.17	13.5389					34749	46136	44568	46015	43864	52893	43183	41670	29176	29819	43408	41967	35723	35229	46492	38063	30123	30204	40472	49350	41302	50674	40137	43712	53227	33916	38140	22424	51862	41063	49147	44223	53384	61106	29256	53288	59811	25136	36968	30553	27624	44802	34298
NEGmz469.686rt13.16	469.686	13.1586					36464	31352	46240	24395	29391	48561	35825	44236	33760	35844	34849	31060	40387	33321	36937	38274	41629	40787	46762	56446	44500	49316	47965	62482	43897	36605	34691	25182	69255	36626	39751	53654	56658	44810	38346	58142	33190	65420	35839	33466	62396	35936	57068
NEGmz470.161rt10.19	470.161	10.1896					40404	34938	54889	20681	29600	48889	30589	38745	28326	31003	34364	38976	62474	29685	58700	51388	53673	60969	73317	55848	52939	99199	81670	88315	92849	78479	50669	26577	75400	54856	61304	64095	67762	80816	65609	64056	80460	58453	48336	66519	63035	71960	67450
NEGmz470.67rt12.99	470.67	12.9883					36703	22659	24900	0	21824	28872	26028	23277	16276	27467	22338	32251	43788	25525	52438	26407	37467	57586	31384	31566	37137	63319	44742	61373	47239	51998	36626	37774	30090	37206	50850	28641	36679	39765	46445	31883	34505	61309	83245	53233	54587	64053	65939
NEGmz470.698rt1.6	470.698	1.60061					454190	152875	1133826	139650	483389	571338	350264	367983	198496	532050	425078	475877	819699	352860	375681	773845	295585	205594	1385887	651516	1289573	1837682	924964	2005809	1496048	1978577	678106	492701	1846681	871465	203971	518537	266201	901604	392061	1174337	800300	359953	234114	0	136042	190809	212567
NEGmz470.744rt1.61	470.744	1.60656					637678	441874	1027607	266264	862112	792492	706679	533621	366892	632187	522660	683100	772576	399304	861375	913689	395308	266080	506255	673509	970932	1064675	945837	1260229	1126025	851442	827253	641255	878063	1222993	79833	527370	545501	926855	484756	578121	888275	97571	151117	0	92763	188901	162272
NEGmz471.139rt12.2	471.139	12.2047		4-O-Methyl-a-D-glucosyl-(1->2)-b-D-xylosyl-(1->4)-D-xylose	4-O-Methyl-a-D-glucosyl-(1->2)-b-D-xylosyl-(1->4)-D-xylose	ID: HMDB0039742_Name: 4-O-Methyl-a-D-glucosyl-(1->2)-b-D-xylosyl-(1->4)-D-xylose_Molecular formula: C17H28O15_Identification method: HMDB All metabolites - M-H.txt	23319	18090	40871	24983	30323	26567	24354	27579	15450	18367	18317	27573	32481	19955	33585	17772	21936	27737	38266	23158	22992	34512	30893	36116	36341	32171	32500	22550	31784	34033	24926	23001	29733	34360	24429	29119	33548	24556	21774	24668	27037	36465	32709
NEGmz472.681rt13.89	472.681	13.8947					45005	47025	64620	20676	24741	56269	38527	32573	24046	27283	36350	36025	37811	38086	37599	41118	30776	30816	39969	29095	46014	115837	94058	118032	113235	88165	39431	34434	72985	45294	38575	32737	29109	47714	41700	49853	30068	34934	30367	29757	26909	31560	32923
NEGmz472.741rt1.61	472.741	1.60617					919521	597347	1487208	315126	962168	1051975	1055697	751249	628631	745300	837243	981476	901433	561367	928161	1281872	614216	339193	675071	946665	1270358	1300116	1113003	1652297	1629973	1465712	1128362	1160703	1326344	1418780	100294	982360	876398	1204699	772787	986000	1138507	131993	259782	0	139639	289722	237870
NEGmz473.688rt13.71	473.688	13.7121					89675	120092	157910	75182	91802	137820	119314	101237	119281	66549	104519	95238	124241	114582	133138	148645	122786	148838	188614	115283	137330	206938	186059	223629	198298	176093	109871	117628	188014	148707	129997	162076	161956	201644	129023	136344	152238	153421	175630	131421	127708	152931	144133
NEGmz474.121rt14.6	474.121	14.6016					124990	37572	122067	71400	98554	118253	73746	154043	111988	160804	189768	181229	250457	127754	166207	134348	108349	43496	51508	149329	129642	171933	112145	102929	91507	102095	101354	58446	106353	108383	75074	66606	86887	72801	50050	101421	127949	114483	177702	142787	124909	188538	128294
NEGmz474.161rt13.31	474.161	13.3066					53082	28581	62671	50110	34244	73196	30990	56231	33284	45272	61811	63522	57537	48645	81529	38696	47743	72887	75568	48389	65590	55251	66265	69992	68822	80030	51769	41013	78092	69578	50246	72065	63579	51318	58859	68287	53485	50463	31362	46760	74633	69309	72580
NEGmz474.19rt13.72	474.19	13.7165		Pipotiazine	Pipotiazine	ID: HMDB0015558_Name: Pipotiazine_Molecular formula: C24H33N3O3S2_Identification method: HMDB All metabolites - M-H.txt	70531	65638	95212	53287	67576	88119	44816	58562	51921	41210	77338	49729	77019	78346	96457	72929	104811	79752	89936	83431	75505	128941	111151	118745	130185	105188	66113	57576	131442	90835	72959	92888	80821	126202	85211	90584	147227	74652	90285	78224	97852	98336	77545
NEGmz474.663rt13.35	474.663	13.3513					0	28683	24006	0	23076	50402	24643	31340	15945	20208	39268	23723	38031	22965	25272	27506	34540	38755	51702	22614	26578	42682	37282	37932	52890	35464	26816	21174	42791	38216	33797	37246	34263	38233	33277	36554	40197	32731	19626	28375	39203	29039	28275
NEGmz474.739rt1.61	474.739	1.60703					352592	405724	761258	153263	466762	629882	359261	344070	187454	346992	379222	425203	474986	260670	523961	516333	343321	168191	416530	366656	632565	722151	365862	741472	666362	634696	496466	487356	680987	611330	81736	430098	400776	691984	333233	409734	479659	66789	78798	0	57061	147155	95213
NEGmz474.786rt1.62	474.786	1.61576					746833	652011	868388	276200	1141369	1177768	800682	494803	483162	532759	503028	878084	1085609	796576	927666	960705	707788	281832	172320	894195	1144654	1200465	1174004	1070964	1295040	781959	836599	1178632	661995	1063230	25126	987960	701033	1036370	687178	277467	669759	0	85304	0	50196	174791	118368
NEGmz475.198rt16.7	475.198	16.7025					84514	59435	77526	33920	46190	74901	64997	50301	52874	82290	37916	86460	49481	56171	64508	64363	59158	125418	32131	39466	76889	80892	91320	192216	83487	94357	62989	69001	65141	102742	66452	40997	54722	92159	102201	40865	34933	41239	63161	45171	82598	94331	34737
NEGmz475.306rt18.58	475.306	18.5786		Polyporusterone B	Polyporusterone B_Polyporusterone C	ID: HMDB0038496_Name: Polyporusterone B_Molecular formula: C28H44O6_Identification method: HMDB All metabolites - M-H.txt	0	177393	160325	0	0	52891	145980	47136	0	19700	0	181564	46490	0	202341	0	0	15200000	191205	0	55832	42786	0	82811	64631	74606	94959	29957	38319	173388	493042	18710	21660	42538	50793	66813	216269	133197	50678	0	24827	20900	0
NEGmz476.179rt13.24	476.179	13.2399					111973	120339	126317	83400	146622	124590	120004	114873	117122	101018	120237	105922	129384	101667	136143	121437	119976	118655	138363	102114	119824	189930	160093	152589	162496	137688	100520	79670	163093	112801	137661	148736	147241	133298	120242	131148	108806	192943	250442	143265	143188	161480	151958
NEGmz476.183rt16.08	476.183	16.0849		Furcelleran	Furcelleran	ID: HMDB0037510_Name: Furcelleran_Molecular formula: C31H27NO4_Identification method: HMDB All metabolites - M-H.txt	0	0	72170	0	66273	47202	44320	41158	26393	0	38733	0	52755	0	39148	44109	0	43859	28274	0	55793	76420	45453	97196	85693	84923	47633	51570	59317	83486	0	37304	42611	42804	39962	35612	51933	187230	28009	0	0	0	0
NEGmz476.784rt1.62	476.784	1.61801					414988	504185	649721	171970	716497	950176	519466	302817	318521	399161	407504	547031	573782	402504	503575	642277	490991	201302	116257	474256	684622	730375	847485	656641	772107	529188	509867	663526	464493	648201	0	625550	384940	654057	405335	187080	518592	0	67238	0	26635	151180	73169
NEGmz477.084rt1.98	477.084	1.98201					20142	0	0	0	0	0	10997	0	0	35277	0	0	0	43067	0	54390	8677	7499	0	0	13167	29601	56125	33176	0	0	13013	0	0	0	0	9581	0	0	27409	8601	8493	0	11889	36126	0	7158	0
NEGmz477.214rt15.33	477.214	15.3348		2-Methoxy-estradiol-17b 3-glucuronide	2-Methoxy-estradiol-17b 3-glucuronide_4-Hydroxyandrostenedione glucuronide	ID: HMDB0006765_Name: 2-Methoxy-estradiol-17b 3-glucuronide_Molecular formula: C25H34O9_Identification method: HMDB All metabolites - M-H.txt	112427	340012	348412	231626	0	112334	97662	72783	98114	156892	0	0	64068	177142	136570	130931	83682	27438	323978	407415	0	528367	249402	390371	0	770395	0	434666	24215	521972	271736	124392	596420	448275	0	49563	44830	243964	140964	0	656024	0	0
NEGmz477.656rt13.09	477.656	13.089					257810	225056	254190	150101	237905	282117	195159	206187	163407	199822	241351	209918	259676	248633	287156	242873	246018	314739	359163	289340	327901	355697	345159	388206	331987	346731	214546	193557	334622	284531	240847	295047	260704	362394	274937	280618	283756	323522	237961	213659	246837	294513	295724
NEGmz478.159rt13.09	478.159	13.0907					171338	125999	165488	87396	133474	170774	101281	111958	97462	104600	147594	121614	147918	126265	160083	148233	164302	177593	198109	169351	171057	207607	201839	213800	200464	199340	126788	119823	185312	164621	139367	150500	140670	176276	180664	177270	153324	131739	148307	142877	151364	150198	171590
NEGmz478.216rt15.03	478.216	15.0291					60238	120608	113439	72327	139454	164247	106987	215663	66820	104329	125685	148167	142260	76162	184938	98376	30834	104667	155509	98415	169605	170725	105288	113567	209935	218969	136134	174728	178691	243084	116645	165762	156216	162438	136652	238886	118093	177901	111700	38183	205128	109284	109704
NEGmz478.828rt1.63	478.828	1.62958					270664	356261	430920	104110	503884	523928	306966	316923	321356	277843	260294	433527	571473	351289	335161	557651	461180	126864	0	537486	451403	398130	522613	396795	548241	274336	302233	542879	140529	371864	0	451559	292519	382970	271266	48161	335070	0	0	0	0	80663	39678
NEGmz479.16rt15.38	479.16	15.3793					0	0	0	0	0	0	0	0	0	0	0	0	0	0	0	21376	0	0	0	21224	0	37935	0	43562	39341	36258	0	0	25342	0	0	0	0	0	0	0	0	111127	20776	0	12100000	9745202	17300000
NEGmz479.189rt12.93	479.189	12.9275		1-alpha-Acevaltrate	1-alpha-Acevaltrate_Acevaltrate	ID: HMDB0033653_Name: 1-alpha-Acevaltrate_Molecular formula: C24H32O10_Identification method: HMDB All metabolites - M-H.txt	120161	114921	138847	84545	109333	113392	119784	82520	76246	78477	123946	106903	133999	96578	132451	93417	110603	135367	130973	117691	108078	141547	129602	139958	146797	115444	107717	86697	129053	165251	146138	151270	161930	166147	122089	117426	118158	162303	137283	131459	153223	119268	142274
NEGmz480.164rt15.42	480.164	15.4195		Rosuvastatin	Rosuvastatin_Pranlukast	ID: HMDB0015230_Name: Rosuvastatin_Molecular formula: C22H28FN3O6S_Identification method: HMDB All metabolites - M-H.txt	0	0	0	0	0	0	0	0	0	0	0	0	0	0	0	0	0	0	0	0	0	0	0	0	0	0	0	0	0	0	0	0	0	0	0	0	0	0	0	0	2562911	2101972	3889819
NEGmz480.201rt11.84	480.201	11.8387					0	0	0	0	0	0	16916	0	0	0	0	540547	0	0	0	0	0	0	0	0	0	0	0	399559	22694	116342	0	0	0	0	237622	0	0	0	0	0	0	0	0	0	72824	116527	0
NEGmz481.194rt13.23	481.194	13.2253					87978	79469	81433	62889	63429	86886	73723	84667	57796	65810	79346	58705	64906	70135	57824	53614	68952	104254	99694	90580	61188	83926	66540	106882	94236	67459	95938	68863	79432	66907	78792	73818	101081	91511	80831	88153	86184	90701	75497	79609	80270	79686	76513
NEGmz481.696rt13.22	481.696	13.2247					45031	57989	69154	41717	47840	47619	44906	41485	30511	32859	48824	46568	52258	49760	49059	46617	57125	51895	59965	70448	44468	48479	49331	44728	59172	68479	39356	40746	60173	48822	44431	49986	53142	71294	48824	41129	54928	51081	67006	49098	44566	54588	50725
NEGmz482.18rt14.21	482.18	14.2105					371821	335094	524165	217307	338425	438996	413093	407909	288982	328698	386547	377484	514356	343363	404555	374500	304570	432751	449718	390301	390012	479607	422615	469340	430563	375463	286178	301009	479754	522899	445226	459836	460409	590827	440552	415115	384095	410791	410995	374759	407628	436875	495058
NEGmz482.216rt12.66	482.216	12.6596					26922	19530	29234	0	24948	22709	33683	32953	26453	0	27777	81921	25728	0	28507	17918	0	0	0	0	17794	0	0	96981	40296	32981	27249	25217	24566	35191	63164	18858	38257	35464	22837	18381	30047	13003	15755	0	55062	59526	0
NEGmz482.681rt14.2	482.681	14.2025					239675	255970	277732	144072	279159	250649	231017	202971	152027	177237	229227	254904	312431	242968	295792	220293	197814	311519	267320	261059	297004	291483	304129	282908	259547	232659	154837	236901	243349	335099	298121	305270	255965	300367	257176	316119	261201	260790	253791	223774	259236	260331	256341
NEGmz484.141rt11.34	484.141	11.3353		Ketotifen-N-glucuronide	Ketotifen-N-glucuronide	ID: HMDB0060596_Name: Ketotifen-N-glucuronide_Molecular formula: C25H27NO7S_Identification method: HMDB All metabolites - M-H.txt	265112	165336	226639	130597	189118	204021	193242	183841	140040	167104	183879	202741	210675	154597	209874	91230	200319	242711	237514	177019	167693	233267	204547	258789	233671	190159	184558	140395	260700	189630	206625	191230	229558	274076	251073	193442	200072	227533	220605	242081	230741	238620	250440
NEGmz484.216rt14.61	484.216	14.6057		hydroxynefazodone	hydroxynefazodone	ID: HMDB0061040_Name: hydroxynefazodone_Molecular formula: C25H32ClN5O3_Identification method: HMDB All metabolites - M-H.txt	107751	76512	145199	44699	119856	144886	78219	109243	69318	71978	106910	136947	157507	115539	114382	112768	61507	92476	147741	97644	90700	154426	198042	159237	173072	190302	101376	87081	140492	141939	97066	142757	86677	156415	116834	122622	131985	92252	85507	42728	100597	68280	129207
NEGmz484.231rt12.52	484.231	12.5198					25836	21482	32049	0	20736	19730	31739	27071	16393	0	13657	67286	27229	0	19250	17215	0	22420	0	0	11002	0	0	47640	35024	27688	31599	24862	20926	21982	59147	20542	21725	29613	16254	0	20650	15579	15900	0	30617	46775	14605
NEGmz484.706rt1.6	484.706	1.59753					0	0	115556	0	81207	0	0	0	0	0	0	0	0	0	54875	0	0	0	56796	46846	41430	65699	0	108525	0	56488	0	0	0	77857	0	0	0	75353	0	49311	0	0	0	0	0	0	0
NEGmz485.069rt18.54	485.069	18.5428					78141	135313	353034	30803	88976	170724	199499	162599	177868	107757	85688	210575	174887	149796	246059	200680	121138	0	0	0	0	0	0	0	0	19458	213108	219955	478115	703931	151327	133729	84828	21690	0	0	0	33820	45161	44104	42141	62075	45691
NEGmz485.198rt14.2	485.198	14.1987		Glucosylgalactosyl hydroxylysine	Glucosylgalactosyl hydroxylysine_15-Acetoxyscirpene-3,4-diol 4-O-a-D-glucopyranoside	ID: HMDB0000585_Name: Glucosylgalactosyl hydroxylysine_Molecular formula: C18H34N2O13_Identification method: HMDB All metabolites - M-H.txt	130285	113735	94095	87549	96648	119905	107145	117175	128690	91336	144145	176668	165164	118111	148810	92270	108824	116000	141013	135652	158851	157595	185705	170309	147669	167372	83787	73027	171536	111118	200917	164314	158323	140135	174982	133262	109414	198998	194291	184202	162507	177085	194819
NEGmz485.654rt13.62	485.654	13.6181					292765	252318	380619	173045	288193	398142	285488	268952	235243	236570	327930	311688	362865	322888	406364	324330	497449	493579	528075	541807	636081	649123	549931	640249	618632	562378	347453	232509	440719	411704	463145	431849	371340	491088	418729	442876	472309	403596	427631	303790	418260	563682	644141
NEGmz485.689rt14.12	485.689	14.1222					96451	60827	81655	36587	59689	94970	57002	80033	54964	41494	60588	80650	92738	60270	92482	65452	78866	89508	88141	77791	69294	91985	68106	67498	98813	76117	58730	64690	88163	89046	78505	102867	89711	91933	61645	72769	81055	53619	57358	57385	101031	57690	57847
NEGmz485.698rt14.18	485.698	14.1753					96451	68474	100947	36587	63139	71635	81569	80033	54964	58661	90252	80650	90568	78529	100747	69956	75012	87714	122269	113866	63211	97049	73896	100711	97413	101988	58730	61524	90745	97595	127580	77570	116836	138086	94429	92073	86312	147896	122716	112838	101031	95706	139206
NEGmz486.155rt13.62	486.155	13.6195		Dasatinib	Dasatinib	ID: HMDB0015384_Name: Dasatinib_Molecular formula: C22H26ClN7O2S_Identification method: HMDB All metabolites - M-H.txt	181219	136496	214194	125789	166738	227465	150109	170107	138676	144435	191114	159486	226413	213456	226123	167353	256642	293628	303069	274562	301808	358432	299552	336387	351197	295222	210476	149434	231917	278112	252724	242180	242070	325182	230968	249718	252933	207885	267248	202061	236905	327635	275349
NEGmz486.661rt12.51	486.661	12.5093					465763	382511	476842	259682	404741	534705	324138	333826	282769	317136	352498	333861	357061	400035	432414	262345	345114	404960	428069	312249	346619	431466	412166	448746	428675	409516	435412	312294	584259	473267	410722	346065	381226	478029	402972	409311	409437	367795	339503	327375	348533	387319	376800
NEGmz487.156rt13.61	487.156	13.61		Egonol glucoside	Egonol glucoside	ID: HMDB0034280_Name: Egonol glucoside_Molecular formula: C25H28O10_Identification method: HMDB All metabolites - M-H.txt	27142	0	44909	0	26235	44130	30019	24207	33247	0	48406	43568	54346	31094	48465	29561	41220	42705	51325	38880	45250	38166	50575	45755	68424	42989	38873	32740	33365	38733	44047	28150	45650	47817	34571	64052	26573	40612	36134	27752	46409	62249	53273
NEGmz487.194rt14.2	487.194	14.2041		Terretonin	Terretonin_Isolimonic acid 16->17-lactone	ID: HMDB0035860_Name: Terretonin_Molecular formula: C26H32O9_Identification method: HMDB All metabolites - M-H.txt	2317072	2022155	2462396	1344088	2141987	2339186	2290031	2468718	1668114	2140839	2352065	2176693	3014556	2278584	2852510	2838980	2206885	2668122	3441732	2957620	3328824	3826098	3203786	4040069	3524985	3129933	2073737	2177776	3505632	2925833	3095594	3422289	3334302	4204615	2949156	3428619	2424039	2976266	2966622	2629033	2922443	3424222	3432540
NEGmz487.663rt12.51	487.663	12.5122					122088	99682	104498	82081	97665	140766	73307	81379	56753	75988	75585	75272	84689	95819	102103	57737	88465	75400	103389	112171	91871	110525	98163	126720	99276	97609	102762	84110	113629	104091	84244	88030	86353	107889	77884	97243	88067	92969	88169	85823	92230	83837	92872
NEGmz487.686rt13.51	487.686	13.5145					159004	147911	194980	111895	143765	136767	122492	141898	109964	104106	162184	145848	278085	159731	321339	211585	262448	290821	345386	270991	259148	398844	348186	319270	318344	212382	130607	161499	250450	297419	351096	352088	300734	344118	279725	286944	277997	324641	177963	240551	248491	261758	264467
NEGmz487.696rt14.21	487.696	14.2143					1268282	1381084	1513447	760449	1361331	1333247	1276950	1404549	1112330	1187113	1300146	1302029	1798747	1391333	1771386	1678123	1307684	1751231	2265301	1920772	2129128	2288117	2064404	2367999	2246256	1831143	929108	1247798	2187250	1865820	1742065	1958109	1807338	2567738	1699178	1988563	1450904	1888717	1653019	1495812	1630669	1991348	2099740
NEGmz488.143rt13.59	488.143	13.5942		4-Hydroxy duloxetine glucuronide	4-Hydroxy duloxetine glucuronide	ID: HMDB0060763_Name: 4-Hydroxy duloxetine glucuronide_Molecular formula: C24H27NO8S_Identification method: HMDB All metabolites - M-H.txt	82927	59924	66992	42253	73320	101112	61337	55521	55623	59620	75433	56223	76715	53350	90577	59701	81168	91003	126238	95974	95785	98040	91254	104235	107935	99041	88890	75564	91945	82981	88326	71320	71510	97950	84944	66863	72233	71562	77099	79394	75050	94535	102677
NEGmz488.187rt13.53	488.187	13.5309					75398	77157	126695	85955	98477	112865	93996	91036	65668	85236	109967	105011	160233	85974	187098	99329	161161	198553	202969	213759	173806	191591	174196	167277	177784	139688	99126	87380	156379	184060	189086	178683	204177	189023	200463	229833	158960	164159	97111	156521	175038	168357	164237
NEGmz488.238rt16.28	488.238	16.2839					436111	342416	401308	314489	200788	439251	377823	447630	342679	404496	386026	377449	401030	414147	384550	267891	207315	174654	262250	57986	70377	173821	132994	144462	80366	68088	188963	253757	333836	321263	314075	335796	313450	344716	293493	129852	114703	0	0	0	107682	72375	0
NEGmz488.645rt13.57	488.645	13.5746					58561	33972	62807	0	34321	53058	36831	37606	23734	45925	46347	34986	35861	59918	48627	37733	57107	57539	58471	53148	58823	75171	81779	65949	61239	47728	38227	29211	42375	60029	47350	43048	52431	61418	50724	40608	42441	47975	72010	57440	46458	55549	66646
NEGmz490.189rt14.44	490.189	14.4409					43805	63804	79937	71400	46137	74152	63797	79187	52011	65303	75334	95437	88456	69001	59736	69744	69464	87751	109948	83887	76624	61127	54576	36858	46249	54679	68488	61837	62545	82056	74745	86220	100441	67909	74572	80173	72889	71623	86369	58130	59266	71578	105691
NEGmz490.692rt13.83	490.692	13.8344					70035	48366	79299	37121	41921	86507	56520	55038	48153	54002	74396	58039	67222	45264	60574	76370	63727	52535	65653	61761	71254	99522	81006	86693	107104	71875	66831	43265	92578	86758	73451	88610	51841	83864	51427	70419	66182	67222	47339	60465	70944	69118	59408
NEGmz491.157rt19.22	491.157	19.2231					0	30246	194603	0	0	80864	46521	39539	0	30937	0	43292	87363	33165	43589	29689	0	25500	32368	0	19440	68238	0	113553	110975	64586	44595	52087	158955	97684	0	26306	0	79039	51501	0	57898	0	0	0	0	0	0
NEGmz491.699rt14.26	491.699	14.2637					92085	151105	115523	62550	74252	105319	91616	96987	73323	75312	122046	96432	48317	95372	66413	74121	60319	48819	55918	71029	60351	59653	58092	53320	55423	43657	75449	96671	88779	52521	77945	50224	56955	70446	58043	79393	50015	71034	73371	64488	62152	63218	73022
NEGmz492.831rt1.4	492.831	1.40369					22085	83992	0	71160	47700	0	37831	28250	39357	0	57453	0	0	150911	113073	32686	144796	43207	0	16825	44684	0	0	0	0	0	9850	0	0	37163	89111	18292	37389	33621	33895	18213	19958	0	0	63572	40718	20187	0
NEGmz493.135rt13.32	493.135	13.3233		4'-O-methyl-(-)-epicatechin-3'-O-beta-glucuronide	4'-O-methyl-(-)-epicatechin-3'-O-beta-glucuronide_Palmidin C_Palmidin B_Pimentol_Dihydroprudomenin	ID: HMDB0029180_Name: 4'-O-methyl-(-)-epicatechin-3'-O-beta-glucuronide_Molecular formula: C23H26O12_Identification method: HMDB All metabolites - M-H.txt	42247	0	28262	18976	24245	29068	21952	21693	0	23365	33208	36637	29945	35413	35970	27130	41150	42641	39473	36054	38311	50245	45846	40705	55393	47505	40928	31337	34520	56026	42088	52571	34403	30946	35642	36138	27699	32396	40185	55486	39303	36876	45138
NEGmz493.187rt12.47	493.187	12.4689					57137	47981	0	65279	38119	18052	52234	66046	59217	49977	56153	57186	35388	29366	22531	13070	17175	29590	32242	17269	0	0	0	0	0	11299	0	0	9745	0	84028	0	52153	18570	29043	14269	0	89685	106787	107950	35494	46901	52637
NEGmz493.195rt13.78	493.195	13.7774					340189	323287	512535	240839	352814	466675	409756	376651	283046	319267	424729	382677	540113	340583	487616	323113	474382	511412	826561	458339	387327	483702	526067	626920	576092	642216	364390	286001	617965	498366	451928	579896	466392	566100	486900	522341	468755	395028	404912	394782	523968	527615	518969
NEGmz493.652rt14.07	493.652	14.071					77185	52046	76441	46502	56651	59932	55131	46754	46005	60370	53895	57888	81865	48314	77430	56539	92211	80339	114292	108192	93237	105563	98436	103388	111814	105179	45445	62741	84131	102100	77385	81784	70471	88943	78060	65956	94840	77663	93363	78883	81950	86104	102277
NEGmz493.696rt13.77	493.696	13.7694					195041	207800	381020	128845	197267	334011	285218	211618	157642	194796	192397	232014	352747	166378	335355	223252	243828	282770	465576	249060	260896	306526	306650	329079	346818	351296	199831	182086	362705	260831	273190	264942	343341	376452	274948	306396	300100	231826	183187	281668	289718	322006	303547
NEGmz494.162rt11.54	494.162	11.5446					83371	75912	92921	45294	65187	80999	75563	86357	53168	63576	91156	79621	124184	60629	124479	79608	115839	141594	155444	131655	153681	200141	169371	186017	209143	170088	88095	60629	120304	131993	155559	137103	148756	184102	139801	154189	141330	161982	178684	140661	171283	187025	208616
NEGmz494.175rt11.18	494.175	11.1803					15702	0	16478	0	15403	0	30183	22058	21081	0	12567	187803	16837	0	13466	0	2806	8019	7208	6292	7662	7270	5405	155854	34169	43134	20205	11629	18182	20873	98422	17993	15957	17095	16787	8100	17562	5354	3185	4618	56280	64880	7123
NEGmz494.66rt12.89	494.66	12.892					84281	63598	97484	42452	68254	72838	75130	65543	56408	61949	55976	57962	64428	66824	58639	45895	57008	91803	107457	79030	80180	86678	86555	111927	100530	107324	83042	69122	85584	60976	52446	68704	73436	102438	65381	77557	67231	68903	46304	47038	64080	55848	82129
NEGmz494.699rt12.98	494.699	12.9817					48533	48467	45822	38527	45355	65614	51245	45459	36113	40491	44234	54506	73801	47499	79996	67428	36708	57843	91563	60889	72146	74002	70289	83557	91519	84617	42730	44730	74067	93230	60011	102131	63938	93106	62430	75863	67333	79354	50225	55575	62682	83797	70006
NEGmz495.138rt16.91	495.138	16.9056					0	0	0	0	0	0	0	0	0	0	0	0	0	0	0	0	0	0	0	0	0	0	0	0	0	0	0	0	0	0	0	0	0	0	0	0	0	37899	0	0	199626	317508	31097
NEGmz495.161rt12.89	495.161	12.8948		Cappariloside B	Cappariloside B	ID: HMDB0034938_Name: Cappariloside B_Molecular formula: C22H28N2O11_Identification method: HMDB All metabolites - M-H.txt	52689	33878	51366	35661	49891	53276	45146	33466	33545	30844	45951	37929	34941	46362	46681	33848	39198	41987	50814	32730	40876	59355	48298	58378	55066	48596	44801	33480	61876	45379	35043	41152	44410	59396	35446	47320	41576	25949	28975	36236	34872	43082	44384
NEGmz495.164rt11.46	495.164	11.4621		Cappariloside B	Cappariloside B	ID: HMDB0034938_Name: Cappariloside B_Molecular formula: C22H28N2O11_Identification method: HMDB All metabolites - M-H.txt	38126	27627	35295	14538	25868	29197	25848	25034	19907	21929	21050	19196	43085	21576	44758	27952	35711	50512	47717	38288	49302	47621	43093	48304	47052	39649	20337	21595	39388	36762	46860	50582	54495	67080	36894	43349	44484	56247	55515	46271	49393	65269	45485
NEGmz495.192rt14.41	495.192	14.4104		(7R*,8R*)-3-Methoxy-3',4,7,9,9'-pentahydroxy-8,4'-oxyneolignan 4-xyloside	(7R*,8R*)-3-Methoxy-3',4,7,9,9'-pentahydroxy-8,4'-oxyneolignan 4-xyloside	ID: HMDB0040325_Name: (7R*,8R*)-3-Methoxy-3',4,7,9,9'-pentahydroxy-8,4'-oxyneolignan 4-xyloside_Molecular formula: C24H32O11_Identification method: HMDB All metabolites - M-H.txt	124707	124910	142758	114242	125502	211478	154364	106056	117212	141278	165532	137858	173340	130860	220453	186802	131550	163084	217569	215240	186577	201769	192980	247915	300716	198934	110632	105643	173613	152189	202700	187460	234847	228442	223027	219828	167575	218270	183414	185875	175651	161394	257738
NEGmz495.201rt12.97	495.201	12.9676		7alpha-1(10->19)-Abeo-7-acetoxyobacun-9(11)-ene	7alpha-1(10->19)-Abeo-7-acetoxyobacun-9(11)-ene	ID: HMDB0036033_Name: 7alpha-1(10->19)-Abeo-7-acetoxyobacun-9(11)-ene_Molecular formula: C28H32O8_Identification method: HMDB All metabolites - M-H.txt	25190	31734	46378	0	60752	47201	43616	36098	21847	27814	38314	28652	46253	38170	36896	39282	37792	30310	66536	55108	54283	54010	65948	54672	55611	36368	22501	37566	48296	49759	46604	57602	36972	83787	48811	57058	43530	56643	27998	43889	71107	34598	43066
NEGmz495.667rt11.96	495.667	11.9605					67144	44772	60075	31693	50456	69346	45294	38551	34688	45367	38649	37213	33188	37588	53704	36077	30526	50999	87496	37594	43217	57130	41836	61852	58699	59133	50468	37003	61875	47730	48987	48625	41028	59077	40071	53792	53833	42623	32352	40534	46513	36160	44288
NEGmz495.693rt14.24	495.693	14.2357					93331	107212	78155	73203	77620	118603	100210	101495	70514	71820	147865	97081	114515	91089	131372	109613	94832	99213	178048	183757	150970	156290	133233	183224	125168	143838	72664	85917	126604	123574	149345	129948	137973	137376	120306	140317	115373	152436	109135	149407	174224	150389	190558
NEGmz495.69rt14.26	495.69	14.2562					93331	107212	78155	73203	77620	118603	89765	101495	70514	71820	147865	97081	114515	91089	131372	109613	94832	95665	178048	183757	150970	156290	133233	136973	124726	117228	72664	85917	126604	123574	149345	129948	137973	137376	120306	140317	115373	152436	109135	149407	174224	150389	190558
NEGmz496.168rt11.91	496.168	11.9052		Idarubicin	Idarubicin	ID: HMDB0015308_Name: Idarubicin_Molecular formula: C26H27NO9_Identification method: HMDB All metabolites - M-H.txt	24748	29777	37145	17100	23753	40151	29077	22167	23734	25497	23826	25434	29895	39347	28097	32820	21791	29109	41231	22028	26196	28383	31057	48810	36300	32155	29483	20486	40493	30539	35523	29092	24437	38713	24357	27738	30722	30589	28326	27895	25963	37591	24357
NEGmz496.19rt14.19	496.19	14.1925					59988	47031	76335	28470	50113	72969	43297	65796	31949	58403	53076	61711	68750	38924	61832	68033	59240	71585	89218	95307	79537	82452	80668	88980	78606	80587	34425	51847	66764	69559	66355	70123	92357	128257	81017	74090	55195	75938	48227	62433	62035	106590	94111
NEGmz496.2rt13.36	496.2	13.3593		Validamycin A	Validamycin A	ID: HMDB0036592_Name: Validamycin A_Molecular formula: C20H35NO13_Identification method: HMDB All metabolites - M-H.txt	80461	94240	76267	67707	79072	103416	54774	78849	59819	65429	76691	59057	80862	87443	92576	75392	92954	94782	99744	112250	91497	90520	123201	119097	106107	101681	66690	55028	90723	83804	96196	98611	81050	94525	88629	106118	107113	99148	67905	84891	61981	118206	93162
NEGmz496.701rt13.45	496.701	13.449					62608	45753	50172	26774	54809	78067	38198	49259	34999	52351	44879	40604	55816	49383	66607	36735	44632	48465	56110	49069	56680	67670	109438	56741	76690	67047	47227	50830	50911	59815	71155	65050	51966	70032	75069	51664	49329	42461	46318	48997	55649	53130	63074
NEGmz497.184rt13.22	497.184	13.2164					39588	28430	32641	23770	36260	30346	37583	37190	26150	30731	27610	33513	64432	50753	60853	50013	56453	46290	51496	47388	40117	47525	63002	80144	65618	87659	44298	30581	47051	41433	43638	38570	47505	51708	45658	57117	35639	77551	109083	68076	76137	63151	78811
NEGmz497.653rt12.49	497.653	12.4877					52533	31527	41708	24659	36465	53520	28292	30826	27746	33605	44495	32344	29250	43014	41435	25344	40895	38407	41332	29802	44517	42572	38062	42641	38731	51649	63896	39215	38186	42902	41106	35421	45174	47738	61061	38786	39331	42130	27171	32818	33755	41437	41803
NEGmz497.685rt13.24	497.685	13.2354					0	25404	0	31146	0	21131	23734	0	0	25733	23890	0	37964	25517	25354	26485	21313	36011	29245	40305	25902	64783	48905	52720	49146	34939	18302	22096	28946	28042	29701	35983	36045	35382	24873	32634	24658	43959	72842	66606	42859	52827	50273
NEGmz498.193rt11.5	498.193	11.5023					0	0	0	0	0	0	16082	0	14945	11776	12608	10244	56841	0	55406	30272	53527	55177	53199	50080	54564	75745	58275	80256	71398	61393	12534	0	43842	43312	36996	53718	49455	71413	50843	46069	67726	50794	50914	52834	53999	63760	66737
NEGmz498.263rt18.04	498.263	18.0444		LysoPE(0:0/20:5(5Z,8Z,11Z,14Z,17Z))	LysoPE(0:0/20:5(5Z,8Z,11Z,14Z,17Z))_LysoPE(20:5(5Z,8Z,11Z,14Z,17Z)/0:0)	ID: HMDB0011489_Name: LysoPE(0:0/20:5(5Z,8Z,11Z,14Z,17Z))_Molecular formula: C25H42NO7P_Identification method: HMDB All metabolites - M-H.txt	0	0	62819	0	0	0	52052	0	0	0	0	0	0	0	0	0	0	40632	220994	0	46348	49310	0	22131	25793	29163	195143	0	162922	75059	0	0	0	31824	28554	154846	643655	62477	0	0	0	20598	0
NEGmz498.29rt14.87	498.29	14.8745		Tauroursodeoxycholic acid	Tauroursodeoxycholic acid_Taurodeoxycholic acid_Taurochenodesoxycholic acid	ID: HMDB0000874_Name: Tauroursodeoxycholic acid_Molecular formula: C26H45NO6S_Identification method: HMDB All metabolites - M-H.txt	51736	160215	93459	30188	60640	34199	108666	0	0	0	58122	258486	151303	45934	65587	19811	0	28700000	178640	0	163841	28579	0	218369	105236	201763	381053	32573	42166	125689	70306	52811	62970	43381	32414	102999	769355	82335	37951	0	0	24367	0
NEGmz499.172rt16.59	499.172	16.593		Fluticasone	Fluticasone_Fluticasone Propionate_Artonol C	ID: HMDB0005036_Name: Fluticasone_Molecular formula: C25H31F3O5S_Identification method: HMDB All metabolites - M-H.txt	52917	74659	91631	0	33330	70997	55204	93185	65957	95262	108080	87093	82274	105060	101773	40347	74233	51594	66327	0	0	172059	181404	205850	199940	208523	41232	41721	55745	71415	80138	91820	129556	160026	106241	39179	0	28817	0	0	1410455	670799	400201
NEGmz499.194rt14.11	499.194	14.11		Isoaustin	Isoaustin_Austin	ID: HMDB0030043_Name: Isoaustin_Molecular formula: C27H32O9_Identification method: HMDB All metabolites - M-H.txt	66024	48821	44314	36313	47777	47647	35201	35735	38705	34921	38282	44631	44152	38762	51412	68301	40139	59841	43738	38379	36520	120193	93301	119489	115928	128675	41255	38550	54126	47222	47013	42108	35231	45117	41694	47744	43085	45122	58171	29281	45662	50209	48652
NEGmz500.203rt13.88	500.203	13.8756		D-Glucosaminide	D-Glucosaminide_Chitotriose	ID: HMDB0004270_Name: D-Glucosaminide_Molecular formula: C18H35N3O13_Identification method: HMDB All metabolites - M-H.txt	83685	103938	118292	77787	92733	126316	135259	100924	71076	109258	118136	129418	125906	91017	106661	114756	119130	176897	193742	157848	137064	171540	160632	171535	194258	188793	87480	80988	170812	157728	126657	157428	132158	175793	151571	127823	121266	147645	158014	135193	136115	144945	156522
NEGmz500.704rt13.88	500.704	13.8803					67826	64806	65200	43960	64090	83913	64435	84800	58176	56442	62383	78272	79525	73674	83655	99409	71393	90077	121443	97591	95383	92251	95476	107512	131349	81671	65588	63197	86770	94592	87656	97831	114932	130251	101567	69283	76846	75721	99681	90242	90794	80038	103217
NEGmz502.182rt12.44	502.182	12.4435		beta-D-Galactopyranosyl-(1->4)-2-amino-2-deoxy-beta-D-glucopyranosyl-(1->6)-D-mannose	beta-D-Galactopyranosyl-(1->4)-2-amino-2-deoxy-beta-D-glucopyranosyl-(1->6)-D-mannose	ID: HMDB0041224_Name: beta-D-Galactopyranosyl-(1->4)-2-amino-2-deoxy-beta-D-glucopyranosyl-(1->6)-D-mannose_Molecular formula: C18H33NO15_Identification method: HMDB All metabolites - M-H.txt	51006	93495	118189	51196	53990	74080	87076	71718	64095	45771	52472	65226	81606	40049	68029	22545	35774	34161	39720	27910	27103	33206	34689	31677	29741	22592	63156	45755	66155	64880	55797	55731	68863	81041	53543	51062	53702	58276	53162	51421	45123	29965	29470
NEGmz502.199rt13.14	502.199	13.1396					41408	35173	53197	22974	31004	46362	30711	35597	26055	26491	43530	32519	32984	27866	47163	39113	42117	53837	59557	47609	56308	31806	38451	42362	47394	48303	27064	19364	47473	63416	52098	40258	51613	66042	48176	56577	64151	26591	33240	44703	47338	33921	43165
NEGmz502.633rt1.6	502.633	1.60453					127251	53187	551244	61634	84695	202031	115360	61919	0	85140	89502	174519	162457	73731	152101	182172	48699	100385	2535115	155224	512184	957841	243142	1182377	787263	1547238	417695	187155	1748825	232981	481482	118371	200053	406270	162071	2046404	488825	663903	149100	0	129937	77203	93937
NEGmz502.692rt13.39	502.692	13.3911					133879	116073	125933	81841	139761	166173	129717	112149	86194	102611	133621	143022	133558	119414	123755	135272	119705	118687	138919	141554	137118	154970	148000	184165	177123	156180	134996	103383	168191	145779	157678	150012	130745	196220	121537	110090	131248	186301	216451	128303	137148	154933	200552
NEGmz502.859rt1.41	502.859	1.40736					364782	1011465	80453	821906	330137	25490	363199	514534	332837	78128	558512	86789	21977	1867286	1674056	368532	1939842	391936	41669	173457	408123	72875	65720	11002	0	25962	126809	45838	55658	314303	1582263	176881	520252	267645	374976	293742	292157	24291	72896	706302	526109	170119	14062
NEGmz503.191rt13.78	503.191	13.7759		Chlorhexidine	Chlorhexidine_Myricatomentoside I	ID: HMDB0015016_Name: Chlorhexidine_Molecular formula: C22H30Cl2N10_Identification method: HMDB All metabolites - M-H.txt	97264	76411	86854	45031	77099	111755	109949	77226	80925	84589	98093	91761	120471	87607	121475	82807	84062	97333	92896	89572	103288	114118	105596	121498	119025	105953	82759	69561	126942	83546	113322	98648	111973	99312	125139	109490	91024	111450	129693	122451	112355	125372	130958
NEGmz503.193rt13.38	503.193	13.3805		Chlorhexidine	Chlorhexidine_Myricatomentoside I	ID: HMDB0015016_Name: Chlorhexidine_Molecular formula: C22H30Cl2N10_Identification method: HMDB All metabolites - M-H.txt	71393	76411	79894	43367	77099	111755	109949	77226	61008	84589	81076	91761	91959	87607	90034	79344	82531	88342	86603	81540	96174	114118	102312	121498	112436	105953	82759	69561	126942	111305	108820	93512	93479	129177	87635	87309	91024	99676	129693	122451	112355	116904	130958
NEGmz503.691rt14.14	503.691	14.143					41172	51309	40444	41051	50067	51988	63601	52327	35299	44567	59682	57158	60599	62133	62647	39806	50204	67585	89596	67781	58073	72531	69863	84403	57697	66195	28350	37490	72159	68872	54500	53121	72430	91340	82550	45979	50758	106623	64610	66186	54038	66283	112502
NEGmz504.171rt13.31	504.171	13.3061					226050	183138	261397	151858	205279	301700	205698	218840	172647	177720	227646	252525	280320	219513	257314	233948	276544	299924	431234	304153	271171	383618	354361	407260	433229	383210	220452	217640	308597	259158	307568	291877	292577	393538	254359	303225	358737	260893	271260	190171	227804	291028	325917
NEGmz504.211rt12.94	504.211	12.937		Amprenavir	Amprenavir	ID: HMDB0014839_Name: Amprenavir_Molecular formula: C25H35N3O6S_Identification method: HMDB All metabolites - M-H.txt	186685	108647	143641	81035	99755	153754	138009	119536	103036	96750	148043	144255	167784	128696	148835	160587	160337	226473	190468	182160	172632	229550	200687	221241	218727	186667	153880	108242	177175	188571	199740	187859	210891	225586	174069	177453	161935	224268	179447	208630	191046	235663	198307
NEGmz504.671rt13.3	504.671	13.2988					154031	125835	197367	119116	138830	169564	137151	131297	131492	112895	177930	156105	158344	156566	153388	179108	171041	224235	280038	211757	173250	255176	205168	258349	245617	209157	144903	128255	242901	206680	175628	215748	175504	193328	165993	175374	205669	181818	169385	130455	154548	169895	191995
NEGmz504.676rt1.61	504.676	1.60572					300300	133687	606078	116508	219165	288586	180662	127451	127180	126212	204406	303894	249269	94997	261302	439818	133346	117322	856306	279911	459495	899149	433541	737190	996536	752501	463817	335000	881852	548165	135529	407355	226506	495691	274342	671467	501342	209246	122436	0	85222	116462	137268
NEGmz505.177rt11.75	505.177	11.7543		Diosbulbinoside D	Diosbulbinoside D_Hydroxyclomipramine glucuronide	ID: HMDB0030084_Name: Diosbulbinoside D_Molecular formula: C25H30O11_Identification method: HMDB All metabolites - M-H.txt	3800852	3017733	4444126	1789312	2706374	3875336	3195645	2917844	2323846	2274496	3075023	3076854	3931461	2747397	3898734	2836545	3498324	4348523	4850726	3736969	4025991	5257661	4439132	5377677	5212126	4762722	3958709	2563256	4623950	4091283	3946689	4202826	4465680	5284850	4011398	4214067	4217297	4164335	4150240	3958642	4301063	4787979	4294410
NEGmz506.18rt11.75	506.18	11.751					1081460	834468	1248579	507075	765532	1101552	847606	823872	659804	670213	812777	889492	1087387	786082	1075698	817458	998258	1223328	1370699	1087844	1103168	1401280	1200782	1516456	1375537	1347983	1097501	722253	1335560	1149812	1118530	1143939	1254414	1462589	1124981	1215660	1184641	1231469	1066733	1153923	1137702	1274849	1222320
NEGmz507.074rt1.97	507.074	1.97406		1,4-Dimethoxyglucobrassicin	1,4-Dimethoxyglucobrassicin	ID: HMDB0036986_Name: 1,4-Dimethoxyglucobrassicin_Molecular formula: C18H24N2O11S2_Identification method: HMDB All metabolites - M-H.txt	45282	25804	26076	0	16081	0	21626	14878	0	77854	22849	0	0	64169	18335	89172	10417	0	0	0	27521	78084	123944	48612	10630	0	16285	0	15491	0	0	31855	13677	0	57063	0	13295	0	8924	19328	0	0	0
NEGmz507.125rt16.89	507.125	16.8909					58463	0	102577	46044	35809	78961	38442	82822	60152	81688	36101	61902	95398	86049	96965	79709	207292	69042	199873	195899	279385	140880	215653	156103	143233	147859	57779	0	71128	43373	123498	62711	99376	103757	60051	85473	103017	85197	129344	152978	109055	214462	166722
NEGmz507.242rt18.25	507.242	18.2505		Argatroban	Argatroban_ID14326	ID: HMDB0014423_Name: Argatroban_Molecular formula: C23H36N6O5S_Identification method: HMDB All metabolites - M-H.txt	125389	222088	370328	68997	131507	197116	268306	202305	222982	162810	157370	356429	273098	233012	294091	342701	293980	350192	368365	300397	292430	386487	235918	905809	789343	721550	272770	253018	206238	347868	222648	232908	98345	317085	354897	225685	291627	174124	270075	317734	631734	1031150	654086
NEGmz507.708rt13.41	507.708	13.4103					95997	105091	109079	62154	96741	97561	99821	90719	80415	76587	100434	104076	111542	90814	109403	93649	125283	114354	136199	107225	130770	132155	120136	105260	115341	112735	104454	93229	97622	108588	116572	98640	110929	133451	125001	124923	104238	112720	91962	125053	121650	130649	118010
NEGmz508.208rt13.4	508.208	13.4049					56512	69293	101035	44654	61381	63531	59365	53798	42281	57156	77653	58909	86016	58770	84946	64925	62253	71061	93809	62562	55423	88093	86216	73995	72228	69948	67454	54515	69675	56611	77156	74967	73784	86037	69538	79725	79816	90805	69707	70760	57169	88071	69791
NEGmz508.67rt1.6	508.67	1.6045					189259	57701	367597	71576	112022	261594	190688	96649	61885	126663	160517	182288	162765	108460	116889	213054	106009	101643	536873	176294	452291	660504	274763	595416	614044	612811	197420	205706	752562	194706	87705	153958	89924	252648	98745	511284	216779	171341	61591	0	48635	60851	84728
NEGmz508.693rt14.35	508.693	14.3458					287751	311651	369181	187662	363940	391790	291103	391768	231472	267832	311796	303443	463525	319735	418126	386199	187672	289580	409102	349355	367571	409124	431978	444744	446252	368728	319459	348619	400795	379042	372429	491413	491351	471248	425175	467252	354055	436782	427459	394628	357476	401105	431096
NEGmz508.719rt1.61	508.719	1.60887					497817	411063	917835	157545	587688	684150	568629	271336	243611	415851	498726	568884	591394	338985	497392	649174	406125	206076	481671	360898	757524	878437	804160	1015237	858326	769150	638817	630215	880571	830322	73879	648836	387183	840415	453189	412944	743053	66372	131105	0	92316	212267	134253
NEGmz509.171rt15.27	509.171	15.2652					0	0	0	0	0	0	0	0	0	0	0	0	0	0	0	0	0	0	0	0	0	0	0	0	0	0	0	0	0	0	0	0	0	0	0	0	0	0	0	0	116655	129576	122330
NEGmz509.172rt10.41	509.172	10.4076					0	0	18824	0	0	15189	18054	19228	8696	10757	18676	12441	20028	0	20102	14263	13196	23154	21410	16459	17729	24083	25281	23680	26520	25296	13247	10409	21455	20783	15465	21542	16451	20213	21459	15542	16055	23864	15150	22566	17985	23089	27047
NEGmz509.195rt14.34	509.195	14.3384					235226	190271	220053	130815	213546	298932	192695	208355	156051	185874	205473	203701	264411	226373	293204	208434	150625	171249	278768	172525	206154	269943	244594	286007	298958	280976	173034	206554	265918	306891	236807	284362	250034	304754	231746	306608	237377	265312	264477	221138	271440	205147	263090
NEGmz510.156rt10.91	510.156	10.915					31027	29300	62223	30512	44920	50688	39587	43228	28748	34221	40474	38598	42632	36972	44073	39014	39085	46048	65725	39344	45939	53782	57083	71959	78416	55770	59914	29260	90133	49743	39156	45472	52493	55220	37928	43414	62416	47002	44201	58200	45037	52965	54950
NEGmz510.716rt1.61	510.716	1.60854					369677	214837	699777	90025	366548	404602	251484	209847	187163	244471	295053	354439	369824	239952	332287	451246	234201	103086	300498	246825	623821	545960	523315	544292	601976	685182	536436	477462	565650	508070	0	357263	287150	616411	251356	313566	505224	77657	82856	0	66305	152188	144151
NEGmz510.763rt1.62	510.763	1.61647					560387	499100	766747	183790	753358	1045359	632816	401269	360556	473791	448983	592650	854348	543595	645354	747276	509770	220063	137313	537316	895436	676372	969856	787771	800357	600143	686027	784337	421235	786205	0	666792	487987	617897	500198	224720	589677	30770	78863	0	49682	229744	125835
NEGmz510.881rt1.56	510.881	1.56301					700261	781869	5664723	1189679	1196403	2413703	1933706	1303924	940834	1897206	745797	2178871	1817337	1029160	830590	3234940	1386636	1825204	3812968	2176420	4632446	2396171	3423130	3394781	2614675	3598297	1593142	2393392	6479713	2402983	744796	1325112	1365750	1625652	1700111	3113509	3045394	2611286	1020106	222895	891923	1718698	1201977
NEGmz511.71rt14.35	511.71	14.3539					130027	117125	127181	77026	93953	122471	115076	116179	113509	119306	110191	151201	180660	105809	183313	152856	140687	210204	235375	198091	169114	188594	180644	220945	232365	233796	79409	96652	164076	155147	204880	165664	182271	192571	210302	233397	198493	196121	192519	151835	193433	236309	205934
NEGmz512.167rt13.94	512.167	13.9351		Acrimarine H	Acrimarine H	ID: HMDB0038599_Name: Acrimarine H_Molecular formula: C30H27NO7_Identification method: HMDB All metabolites - M-H.txt	218296	240241	334767	188660	251116	329215	274051	261538	214469	267289	254314	257526	349032	331102	379034	261417	379372	491263	557293	490558	450585	524066	551692	562834	602202	536740	243535	244270	392281	348794	386626	396818	377698	458298	366622	408273	339385	384531	329461	289895	363101	491477	515757
NEGmz512.173rt10.74	512.173	10.7382		Acrimarine H	Acrimarine H	ID: HMDB0038599_Name: Acrimarine H_Molecular formula: C30H27NO7_Identification method: HMDB All metabolites - M-H.txt	24428	18688	43632	0	22696	35875	23109	18622	17611	14220	21659	17992	20504	20788	29658	30758	22493	27147	41430	24410	33640	46190	45834	48458	55907	36989	38501	23711	56135	41593	11694	32369	21960	52614	25399	27615	34529	14198	10637	18228	25089	25045	21629
NEGmz512.203rt14.23	512.203	14.2345		trans-Zeatin-O-glucoside riboside	trans-Zeatin-O-glucoside riboside_Validamycin B	ID: HMDB0032880_Name: trans-Zeatin-O-glucoside riboside_Molecular formula: C21H31N5O10_Identification method: HMDB All metabolites - M-H.txt	75942	64671	100531	40833	84169	110817	85479	101833	54144	74997	78160	68068	128947	74565	99160	101507	106805	132854	126710	123120	114783	140363	97905	121045	129835	122791	63633	93500	140132	104834	91844	90422	121302	100117	101278	101036	126705	106986	78557	72209	73549	128383	80890
NEGmz512.211rt14.34	512.211	14.3383					108565	85089	103745	40552	67759	93353	86652	88073	63823	59184	85514	106262	118092	88080	109352	89101	66387	109334	141318	154164	140564	171656	138153	145714	143882	168537	63633	102132	93764	124032	145093	148187	104821	170741	111791	110779	140914	191501	177055	142409	139709	128383	132150
NEGmz512.269rt15.24	512.269	15.2386		Sulfolithocholylglycine	Sulfolithocholylglycine	ID: HMDB0002639_Name: Sulfolithocholylglycine_Molecular formula: C26H43NO7S_Identification method: HMDB All metabolites - M-H.txt	0	193933	116440	0	0	0	102929	91730	0	0	47867	119499	0	0	70767	37666	0	3003811	260125	0	90965	0	0	353346	272173	199516	245812	0	0	136363	23772	0	64992	0	0	0	47580	185848	61272	0	52845	0	0
NEGmz512.668rt13.96	512.668	13.9554					200409	149983	202673	87593	145819	184670	162540	175491	98341	146630	193492	161647	220295	190116	220799	146543	234465	279531	309155	285608	286440	313047	302464	354458	309775	263969	140568	176722	222247	239361	227150	222627	228257	254009	230858	239362	252232	234162	179682	186383	197472	295425	303613
NEGmz512.704rt14.22	512.704	14.2179					44904	57267	67797	50977	74892	68720	49127	49447	44675	51300	64813	64950	84775	72867	98066	90249	70345	87581	117168	76414	83860	96229	83533	79210	91195	65599	42936	46728	75926	97644	98608	124799	78013	91160	66168	85304	90751	70582	87945	53447	87507	62382	66999
NEGmz512.712rt1.61	512.712	1.60759					229149	112832	442113	79044	328320	278902	247457	128762	79152	214088	170424	452075	311979	118059	247367	289641	116394	44040	174538	305676	378885	547159	331882	370742	472208	380540	227206	305104	451316	373454	27596	325817	257485	324532	127189	245890	333560	0	38965	0	35451	49508	50134
NEGmz512.759rt1.62	512.759	1.61813					472448	501564	617903	175243	645138	821012	513074	416974	326452	334993	411265	498051	616502	497879	506947	661049	479253	222089	158206	509472	785620	837981	550871	667982	819249	509717	626259	715464	610000	722948	37899	682004	431566	697041	481641	209776	544082	0	73035	0	43658	175293	98864
NEGmz513.175rt12.78	513.175	12.7793					426763	430881	672824	284065	395113	609011	474551	415044	360870	348572	494077	488541	469207	439621	508264	319572	516560	633582	658930	503408	498367	601674	678399	665373	729020	621572	547959	405582	642509	564040	455879	515699	541139	652620	461175	557151	528470	509609	454137	437392	502877	501146	582201
NEGmz513.19rt14.85	513.19	14.8492		Nb-trans-Feruloylserotonin glucoside	Nb-trans-Feruloylserotonin glucoside	ID: HMDB0032761_Name: Nb-trans-Feruloylserotonin glucoside_Molecular formula: C26H30N2O9_Identification method: HMDB All metabolites - M-H.txt	59090	118565	102115	76352	0	26765	0	0	0	135098	0	0	47301	108167	62882	38034	31669	0	0	77375	0	106367	134881	97452	0	234749	0	81893	0	220258	41105	49558	154922	78813	0	20578	0	36826	49633	0	248959	0	0
NEGmz513.677rt12.77	513.677	12.7747					286897	246597	395960	237688	263488	330969	245848	268952	207448	234817	285301	296417	314440	255464	270682	200049	276430	365022	408608	315698	299044	402305	402828	428516	442921	402271	315112	233555	379580	327674	290862	315852	306199	439618	293118	325563	351917	308235	262178	273658	334117	318930	347546
NEGmz513.707rt14.34	513.707	14.3416					3659794	3475378	4666437	2218583	3737359	4989227	3995486	3859540	3081429	3400311	4293387	4332951	5487138	4237257	5330554	5391793	3435312	4433814	6803594	6163244	5678831	7389764	6499242	6619626	7085910	6426737	3186777	3831199	4971788	5565988	5356697	6169004	5509634	7211342	5432294	6564222	4989637	5609986	5105653	4878633	5068400	6215571	6222457
NEGmz514.199rt13.77	514.199	13.7715					205970	146145	217880	135286	150387	237767	143047	157597	112636	148852	176533	166748	318509	168753	360067	242581	343748	401675	447440	314794	264336	366748	295097	387796	283588	325961	158914	145108	342845	359636	363378	345791	438251	422352	304955	320431	308968	290557	188004	274361	327007	306802	386848
NEGmz514.209rt14.35	514.209	14.3452		Alpha-Trisaccharide	Alpha-Trisaccharide	ID: HMDB0006595_Name: Alpha-Trisaccharide_Molecular formula: C20H37NO14_Identification method: HMDB All metabolites - M-H.txt	2233956	2275580	2708926	1322489	2161781	3256571	2260275	2241693	1821500	2137599	2702720	2611747	3191510	2554086	3354410	3086238	2010401	2615811	4306691	3734621	3522655	4722608	4017933	4287758	4813993	4105355	1980873	2371128	3161995	3666238	3141058	3597886	3399737	4354122	3250190	3929281	3110466	3634104	3057637	2885516	3106230	4035522	3830365
NEGmz514.657rt13.87	514.657	13.8732					69485	60513	77337	37876	52818	66739	72323	74462	44852	52543	58385	52370	70868	79053	95247	48246	117583	106276	143593	72015	78994	98049	98722	110645	104257	100450	71830	62247	69517	79675	105437	93629	95037	98472	76424	66260	63904	85341	67573	64802	82526	100839	94800
NEGmz514.757rt1.62	514.757	1.61877					196271	249233	253265	63712	249818	335472	196643	143543	114537	161790	205877	247343	251014	227519	305757	188130	155645	84229	0	183138	295653	366300	406522	284113	534494	244793	282178	331271	223627	293044	0	295003	143301	260815	191508	77111	323784	0	26183	0	0	52585	27426
NEGmz514.7rt13.78	514.7	13.7823					130184	89915	166527	125185	106729	159920	122376	86747	77475	82411	126462	119448	179886	144627	240714	117214	179972	238542	310036	205273	189761	207021	196881	180916	275069	234210	94398	63613	195759	247153	265846	204187	276028	206309	248226	240125	189618	192962	126728	228928	186600	192523	206645
NEGmz514.805rt1.63	514.805	1.62689					534705	702205	593889	198342	906626	847792	548420	496446	369071	510810	435239	762619	1003661	675689	596567	1027815	749728	182225	0	889171	771313	807088	826491	787472	889753	487806	346199	908797	335248	798071	0	652986	543431	628599	424264	113529	560740	0	45933	0	21376	197721	62682
NEGmz515.158rt13.84	515.158	13.8443		Luteone 7-glucoside	Luteone 7-glucoside	ID: HMDB0039316_Name: Luteone 7-glucoside_Molecular formula: C26H28O11_Identification method: HMDB All metabolites - M-H.txt	56490	44215	47188	32694	40040	41525	33516	39481	32338	32657	34912	36336	40256	38994	54863	30241	65609	69047	57961	43641	48215	75760	50619	63393	66687	79384	41690	43690	46099	41111	55761	60322	49523	78158	38660	49260	36571	38497	41063	54625	52071	52897	88890
NEGmz515.265rt18.22	515.265	18.2155		Lucidenic acid E2	Lucidenic acid E2_Cavipetin E isomer 1_Cavipetin E isomer 2	ID: HMDB0036434_Name: Lucidenic acid E2_Molecular formula: C29H40O8_Identification method: HMDB All metabolites - M-H.txt	107303	147147	154485	26769	82055	198173	164455	195796	94377	98713	157699	224056	193154	176179	190189	177102	133676	128917	307737	170393	129243	121679	107789	144679	186934	170810	112649	186684	260574	263114	211684	213301	128797	263517	203731	147149	125950	71866	66278	39227	172677	151607	93980
NEGmz516.295rt16.07	516.295	16.0747					0	42381	68008	0	0	0	0	0	0	0	0	55876	36778	0	0	0	0	2290587	104382	0	63624	28663	0	76482	50676	59331	72228	0	0	48850	0	0	0	0	0	0	54798	0	0	0	0	0	0
NEGmz516.702rt14.59	516.702	14.5878					78947	66299	83106	55279	68617	108902	76671	101823	74731	76363	82587	70784	85584	86260	92578	80586	43628	98987	83260	105145	79654	61264	65242	37641	44783	45973	54970	59152	89373	78395	65896	101992	106829	89993	78669	81112	102381	85245	91553	61876	93849	94022	105259
NEGmz517.137rt15.55	517.137	15.5531		Medicarpin 3-O-(6'-malonylglucoside)	Medicarpin 3-O-(6'-malonylglucoside)	ID: HMDB0038776_Name: Medicarpin 3-O-(6'-malonylglucoside)_Molecular formula: C25H26O12_Identification method: HMDB All metabolites - M-H.txt	0	29400	0	0	0	0	0	23037	26793	67242	43071	47881	51229	45066	59766	49498	71794	91375	92437	0	0	0	0	28085	38072	0	24089	0	43517	38708	50287	66671	66853	68066	85386	0	0	0	0	0	0	0	19802
NEGmz517.178rt12.39	517.178	12.3929		Poly-g-D-glutamate	Poly-g-D-glutamate_Ciceritol_Lupiwighteone hydrate 7-glucoside	ID: HMDB0004135_Name: Poly-g-D-glutamate_Molecular formula: C20H30N4O12_Identification method: HMDB All metabolites - M-H.txt	24464	22568	24611	0	16410	18427	26266	0	16472	14200	0	0	43882	0	34354	17775	32717	33121	34578	29466	36105	48199	33026	44361	42812	33849	28128	0	28666	33677	33137	38123	42579	48396	38789	37776	36441	40778	39208	30213	37307	33656	35599
NEGmz517.709rt14.32	517.709	14.3214					175924	152006	173104	114553	148378	171949	126888	139294	136631	153438	174069	149795	112558	154716	111115	145384	91256	119767	132410	180049	113416	120849	114086	109949	163711	126320	126767	143874	139445	89994	112072	117180	159897	145121	126417	141512	124615	129824	112653	157472	135020	113996	147199
NEGmz518.212rt14.33	518.212	14.3341					127849	117804	111317	70023	105308	117667	90912	110225	108866	119720	111912	112565	91777	122986	90639	89593	71468	74785	110588	92742	82188	87185	92239	87772	81593	75195	96267	85706	98527	100039	94096	78531	83836	114259	103832	113545	72616	99679	76425	99098	93671	88547	98855
NEGmz519.204rt12.54	519.204	12.5405		Divanillyltetrahydrofuran ferulate	Divanillyltetrahydrofuran ferulate	ID: HMDB0032730_Name: Divanillyltetrahydrofuran ferulate_Molecular formula: C30H32O8_Identification method: HMDB All metabolites - M-H.txt	27843	35616	41024	19536	31103	36571	31531	28617	19865	20428	23790	25639	31784	33365	40268	23178	23636	30239	33037	27488	25269	44910	32648	31738	38433	34604	39944	38202	40537	40013	31789	35103	32877	48651	35791	27681	31069	39070	37072	34584	40368	27194	29383
NEGmz519.647rt13.63	519.647	13.6317					0	0	32813	0	0	32238	27652	23971	0	24724	32232	31871	24931	20444	28742	29462	42667	39181	35592	39282	35388	53321	39465	35653	41344	39667	35399	25340	34966	47613	31967	33330	35911	49632	39870	39260	22231	39158	23963	38960	34499	29014	47700
NEGmz519.708rt14.16	519.708	14.1575					354300	289933	387211	190737	267044	346431	274653	290382	202629	219131	335835	308421	391723	283376	369833	301235	384359	478404	614157	413634	410759	606307	491458	492544	560477	521777	242692	239809	466144	502198	413292	444406	473077	492609	377460	414104	441697	425099	294200	355442	382852	431546	491220
NEGmz520.139rt11.22	520.139	11.224					24816	17569	26527	17852	23889	25885	23109	19479	16152	24305	19831	22642	28737	17813	24184	19393	27276	24488	28007	24039	27365	30229	34258	35203	26392	27233	20665	15837	27991	34566	22693	34923	24899	36058	24754	27766	23748	22365	22561	24344	27590	26965	30458
NEGmz520.164rt14.31	520.164	14.3125					45156	36956	57221	51305	50525	67899	58440	47357	44187	35390	54873	56139	73061	49809	90460	61248	95454	82033	105677	96894	81564	95215	72675	79100	95488	100769	32641	56318	86791	63424	69854	78320	85002	77622	76095	69222	65391	70835	70840	67590	56456	85904	73379
NEGmz520.188rt10.09	520.188	10.0947					57111	50721	60231	31497	54017	86969	44412	47186	37661	41082	59113	54788	81835	54695	80562	64851	80466	87800	119963	90142	93196	101003	98595	120241	122532	125886	62002	45874	113687	97206	83425	99768	86883	115650	94805	97704	107880	83497	76051	92795	88301	105066	96261
NEGmz520.666rt14.25	520.666	14.2481					31237	0	32535	27588	29139	39318	30511	35461	0	30618	36408	42496	40468	32551	45847	56286	42742	57518	58169	48096	72565	57244	65813	58761	49498	62402	28943	39800	44799	50627	37128	50325	41038	54177	32609	45999	52750	51359	38837	51744	60664	43330	82976
NEGmz520.911rt1.53	520.911	1.52942					22400000	22600000	26200000	17400000	22500000	25400000	22100000	21800000	17800000	22400000	21400000	22800000	24600000	22800000	22800000	27100000	22600000	21000000	24700000	25100000	26600000	27100000	27100000	27100000	26900000	26300000	24300000	24000000	26400000	25100000	19600000	24200000	21500000	24900000	23400000	26600000	24100000	19700000	17200000	1709986	15600000	20000000	17900000
NEGmz521.173rt12.22	521.173	12.216		Ticagrelor	Ticagrelor	ID: HMDB0015702_Name: Ticagrelor_Molecular formula: C23H28F2N6O4S_Identification method: HMDB All metabolites - M-H.txt	779307	725947	939309	422350	750893	867076	726736	644531	540342	563143	823520	784397	875728	705729	841425	569778	740054	981125	1027227	791431	834308	1116136	908346	1069574	1155148	909913	818541	551027	929366	856601	878185	843063	890930	1158373	812763	869839	812571	896047	859503	898980	957835	983611	860410
NEGmz521.674rt13.15	521.674	13.1461					59302	42803	51799	35316	43629	60522	46081	43667	32837	49600	58164	57963	53247	42210	48042	43885	52958	48210	63833	49926	58828	69462	68113	66250	62385	51731	60383	44481	56662	51012	51551	46555	41212	60416	56386	65525	45555	38512	49833	62622	83847	52651	57869
NEGmz521.705rt14.6	521.705	14.6025					279245	253009	273231	142799	262628	390773	267019	286548	170427	233017	266648	349119	367628	269754	335573	296033	255839	325161	405297	390061	470737	439824	471445	443340	403986	458429	196348	284014	286998	375648	390163	421701	336619	433079	410400	440539	305815	379015	380898	317449	369110	436603	420572
NEGmz521.715rt13.19	521.715	13.1919					38087	24968	50045	0	36533	57670	44062	42952	35265	37292	41933	51011	65650	40769	57645	63556	42252	49464	55523	47924	59734	78862	81068	71337	80003	74982	39324	34768	78739	70332	68136	71449	43030	83789	65033	63719	50897	66046	40440	46221	62018	50516	48991
NEGmz522.178rt12.21	522.178	12.2126					242321	178171	298594	123579	210854	252390	217320	184834	176167	194789	225402	214770	248618	181726	244177	181515	218064	315275	285994	229967	245282	297683	288394	315885	322832	300728	246252	174427	271594	273973	292111	289667	273642	344719	255958	262950	246683	254869	243824	274063	262902	278835	310373
NEGmz522.179rt12.21	522.179	12.2118					242321	178171	298594	123579	210854	252390	217320	184834	176167	194789	225402	214770	248618	181726	244177	181515	218064	315275	285994	229967	245282	283607	288394	273202	322832	263808	246252	174427	271594	273973	292111	289667	273642	344719	255958	262950	246683	254869	243824	274063	262902	278835	310373
NEGmz522.207rt14.58	522.207	14.5802					139168	133943	164204	115356	155624	264168	173647	193916	110002	163294	182318	221825	235696	171951	213921	179578	161606	200336	297533	265529	252087	303902	293686	254965	272152	247583	147234	207204	189493	264372	161638	265934	213660	289612	223981	314383	181528	278439	235128	164675	272738	295651	296318
NEGmz522.238rt14.56	522.238	14.5597					44550	42386	62493	37009	38816	42735	35860	0	25411	23232	47880	36414	36242	31417	42148	44454	34532	46314	39941	51632	43557	104921	76776	106467	123457	77009	25458	50783	82398	40390	35317	49577	39059	34448	39245	31247	34607	33906	33696	25689	37942	35651	41453
NEGmz522.682rt12.21	522.682	12.2125					40479	27852	60989	24150	33383	52367	31757	33832	31175	45497	34568	29111	36573	30391	30358	38912	28077	36444	44675	29234	32807	41771	39928	47895	42791	47168	45551	29962	52628	38310	48046	35240	39631	41949	36487	47976	38321	33303	37594	31900	44198	36879	38332
NEGmz522.704rt14.31	522.704	14.3056					88061	78838	74694	32564	55883	99433	56858	68005	65992	46823	76528	73424	99603	86938	102031	112100	63234	80851	113664	117764	77323	113193	145466	146073	131329	84826	79655	66243	101599	88369	95558	116802	108160	109249	80727	89569	96182	84504	68879	82170	120111	101818	111879
NEGmz522.706rt14.43	522.706	14.4329					88061	78838	74694	32564	71830	99433	97522	69853	65992	61759	92642	83384	106757	86938	102031	90932	70151	95613	129773	124331	105127	113898	145466	146073	131329	109013	79655	66243	101599	97467	95558	116802	108160	112721	92067	89569	96182	108854	98783	82170	120111	126808	111879
NEGmz522.714rt13.61	522.714	13.61					68537	115765	99044	63175	75281	104524	75670	92380	85794	62168	78018	108085	103414	88928	119899	88970	103120	84934	130462	109305	98766	146035	128852	154064	141806	128156	96215	90579	114479	122835	95062	109940	118175	116757	91317	113797	113613	137617	109562	87106	151951	138357	111683
NEGmz523.188rt10.68	523.188	10.6773		Ligustroside	Ligustroside	ID: HMDB0034751_Name: Ligustroside_Molecular formula: C25H32O12_Identification method: HMDB All metabolites - M-H.txt	60414	45264	74775	35421	46997	58864	44704	46926	33041	35164	40354	41990	61702	49659	78289	53202	55745	67425	95928	56815	67185	100840	69086	90548	102857	94478	69400	41876	91986	77407	56430	64248	61930	103790	66545	81254	71227	65966	51574	69292	71036	72016	70906
NEGmz523.215rt13.65	523.215	13.6492		Mascaroside	Mascaroside_Gibberellin A38 glucosyl ester_(8R,8'R)-Secoisolariciresinol 9-glucoside	ID: HMDB0035603_Name: Mascaroside_Molecular formula: C26H36O11_Identification method: HMDB All metabolites - M-H.txt	57863	68574	58024	46100	60890	88568	58219	47051	49643	69596	63938	58401	89338	59481	67050	69452	60556	56229	77440	60635	60027	99227	99304	106907	94651	63518	78250	63030	79468	77580	95960	85289	70337	76170	88491	84053	72864	59084	81393	51836	61795	71678	81013
NEGmz523.697rt13.39	523.697	13.3875					42891	31553	50384	31858	40989	34733	54151	63682	39328	25029	33429	26449	33182	49470	42619	36493	48809	55307	54784	52827	66639	76966	70190	98640	74922	59967	26887	32027	76382	75029	57788	57586	51133	68639	55219	61107	54642	78960	119545	86012	69420	78699	99912
NEGmz524.166rt12.76	524.166	12.7578					38339	44390	39302	43682	52918	53960	42144	46416	36745	44350	40262	46933	43607	49700	37353	31315	39704	61869	48257	40999	39016	68301	46993	62535	58515	45239	45378	38027	54816	51838	58219	44294	42791	52119	46108	54176	46082	48719	48053	44273	46470	58841	52267
NEGmz524.199rt13.39	524.199	13.3926					39852	27321	22946	0	0	38699	41209	41352	22756	25855	40322	24086	37790	25053	39378	32594	36980	37104	40067	30158	39523	72794	49580	63065	68704	41990	31589	27924	40122	41153	36923	37511	45484	44060	46143	39312	43825	69044	71441	40200	62643	62282	66977
NEGmz524.279rt19.05	524.279	19.0501		LysoPE(0:0/22:6(4Z,7Z,10Z,13Z,16Z,19Z))	LysoPE(0:0/22:6(4Z,7Z,10Z,13Z,16Z,19Z))_LysoPE(22:6(4Z,7Z,10Z,13Z,16Z,19Z)/0:0)	ID: HMDB0011496_Name: LysoPE(0:0/22:6(4Z,7Z,10Z,13Z,16Z,19Z))_Molecular formula: C27H44NO7P_Identification method: HMDB All metabolites - M-H.txt	0	0	47787	0	32642	22460	54689	32297	18507	0	26147	0	0	0	0	29336	0	96048	322178	0	137482	98961	0	25254	32179	66625	225032	33594	285316	81082	38743	32817	33269	50571	50415	420531	1389639	165897	26810	0	46577	29615	0
NEGmz524.662rt1.6	524.662	1.60091					107304	0	259158	0	90145	106354	163638	147837	0	113113	89617	110377	202794	86838	131249	319242	75997	81051	558682	162681	364369	551203	379946	583040	591163	585182	120664	150560	930184	203963	63849	149781	121461	363111	177037	587204	277399	164185	62808	0	60809	45859	67307
NEGmz524.667rt12.75	524.667	12.7533					36602	23268	38242	0	21792	42732	23989	23316	29135	31602	28049	24287	24851	33254	22436	22905	33033	30863	42994	24547	33753	34913	40043	40123	43732	42967	34728	25326	31015	26473	37604	25851	32946	33285	30581	48251	36750	28199	24989	25187	31667	36470	37594
NEGmz525.708rt14.29	525.708	14.288					36868	38317	48137	23598	36648	40573	50849	33707	41716	31487	42418	71282	45649	49524	33850	40285	29287	34401	48274	43229	52120	121162	79905	85599	156495	107794	39203	40499	91003	44924	43394	57481	41655	43113	34632	39053	41279	31553	30255	32700	48943	30633	47816
NEGmz526.658rt1.6	526.658	1.60079					296417	176135	950975	160366	401163	353834	335591	277098	154573	314914	357320	342945	746618	194329	275627	739688	251943	181873	1636571	527434	1146867	1390678	868296	1796686	1297562	1792533	472355	359426	1574433	781211	260577	363511	284683	751212	282712	1752706	937969	314270	248483	0	126009	103221	156968
NEGmz526.715rt14.22	526.715	14.2216					96245	85087	127940	77931	115018	143003	103784	110937	84920	82024	111780	93440	156131	118551	132162	161702	138032	149199	174810	166993	130383	194193	150377	196675	213863	132216	104537	98403	172060	133826	139329	166235	136545	148918	122605	136392	130943	137026	197091	128974	162581	141824	163972
NEGmz527.189rt13.79	527.189	13.7882		Physalin L	Physalin L_Physalin O	ID: HMDB0034341_Name: Physalin L_Molecular formula: C28H32O10_Identification method: HMDB All metabolites - M-H.txt	43778	23630	44257	27124	42062	39804	42600	41986	29521	27328	42065	39485	69042	37611	53223	37136	49689	55797	58146	43569	38034	70423	56756	59537	63990	54395	44194	27378	46646	39728	57441	36116	71003	70410	42475	50074	50659	39640	53586	45759	36120	44998	53734
NEGmz527.217rt14.21	527.217	14.2052		Dutasteride	Dutasteride_16,17-Dihydro-16a,17-dihydroxygibberellin A4 17-glucoside	ID: HMDB0015258_Name: Dutasteride_Molecular formula: C27H30F6N2O2_Identification method: HMDB All metabolites - M-H.txt	60432	58564	93576	65561	62667	90023	63709	67003	46963	44789	62977	102924	96143	69242	77839	81026	97879	108926	143786	91152	65747	101853	135581	126636	98459	112713	66259	56383	108903	102147	91033	124701	100260	111160	69950	106861	100694	88841	109506	60949	105181	96219	86916
NEGmz527.338rt21.15	527.338	21.1526		Ganoderic acid V	Ganoderic acid V_(22S)-Acetoxy-3alpha,15alpha-dihydroxylanosta-7,9(11),24-trien-26-oic acid_(24E)-3alpha-Acetoxy-15alpha,22S-dihydroxylanosta-7,9(11),24-trien-26-oic acid	ID: HMDB0033079_Name: Ganoderic acid V_Molecular formula: C32H48O6_Identification method: HMDB All metabolites - M-H.txt	8670	31953	45798	0	0	0	0	0	0	0	0	0	30734	0	41804	40588	0	0	44898	0	0	124448	42938	302029	387482	190782	27483	0	75981	53292	0	81062	0	81585	131348	0	46230	0	0	0	92414	44045	0
NEGmz527.706rt14.24	527.706	14.2448					44852	56201	51838	41051	44065	58891	69292	69325	42344	74414	50710	49795	69641	54609	53590	46858	37617	51460	69505	58280	71843	83942	69332	81790	77022	77928	46891	47492	87384	70313	65543	75228	93937	68151	48731	58050	82402	55377	54661	55337	68476	58187	76841
NEGmz528.206rt14.23	528.206	14.2263					40250	25170	43093	0	33288	36095	44582	0	28935	33249	51502	28963	49560	44769	53726	21141	43813	58317	69524	40713	42730	49082	53314	37982	57838	42852	35382	42091	43588	34989	38103	62411	50685	63585	43878	33877	44486	40504	73338	55757	40962	48324	40429
NEGmz528.656rt1.6	528.656	1.60107					326299	141293	985669	125504	430815	443495	344063	247478	118176	329376	377099	491313	615608	174590	338337	693727	286732	171245	1694214	629491	1332200	1625980	908664	1859832	1144585	1799743	589095	354838	1810597	792767	139477	420890	268776	616185	276711	1469167	703057	329777	166174	0	99088	103788	203727
NEGmz528.703rt1.61	528.703	1.60517					302425	210565	653771	114653	457413	505533	361637	313686	144477	282803	303964	470712	431055	209521	325575	608051	232043	112333	355261	393310	594714	784055	432008	792471	930569	561569	445441	451957	723630	514223	67790	334763	199109	495189	225092	360622	443567	97244	122865	0	64469	183308	85886
NEGmz529.154rt16.29	529.154	16.2884					0	0	0	0	0	0	0	0	0	0	0	0	0	0	0	0	0	0	0	0	0	0	0	0	0	0	0	0	0	0	0	0	0	0	0	0	0	0	0	0	40637	49371	0
NEGmz529.205rt13.54	529.205	13.5421		7-Acetoxy-6-hydroxylimonin	7-Acetoxy-6-hydroxylimonin	ID: HMDB0032834_Name: 7-Acetoxy-6-hydroxylimonin_Molecular formula: C28H34O10_Identification method: HMDB All metabolites - M-H.txt	128320	126602	135208	84058	110501	156382	134178	161052	91996	133474	119622	132597	133218	116823	144840	141859	128777	138419	121425	129989	153702	157870	172147	196342	180493	168455	159412	116079	129033	148053	138179	142754	150879	153527	136446	140512	107154	152678	206465	133601	181029	204299	194673
NEGmz529.244rt16.88	529.244	16.8783					61932	49744	72683	27467	39698	72880	66054	100636	53696	45169	78432	111183	64507	77590	57518	66119	61429	79703	85071	75616	51411	65766	57688	55996	69762	66092	53693	46621	94282	113925	89313	101703	109245	112922	77719	55350	82404	39589	40562	28436	76329	101058	58006
NEGmz529.702rt14.36	529.702	14.3592					77849	73246	67024	42125	71521	91785	82378	75214	46038	45088	98960	81470	87950	78778	95034	69631	57731	107164	131473	106744	93829	116990	105527	104520	156772	109767	51830	66178	111073	113541	104404	115501	88651	138578	101629	105017	86679	106977	84055	92799	109721	108143	104335
NEGmz529.706rt13.57	529.706	13.5656					53978	82249	121351	57869	77658	96888	97469	94812	54231	85478	87200	104654	80749	84029	103704	96304	95633	112467	89425	82716	84281	103439	117519	151799	159076	109205	108461	94566	122048	85680	74008	98650	112420	111598	92635	80143	76125	125287	128990	80079	99006	92106	140562
NEGmz530.204rt14.38	530.204	14.3842					74694	67989	53928	34628	42511	78730	52772	52027	35860	47675	78980	49610	58537	34615	57429	44894	57178	64940	71728	64985	61679	76387	84704	74323	83466	97221	46479	37159	85544	69883	60208	60755	75259	96723	66841	60670	60988	61148	55977	66194	66889	79556	71597
NEGmz530.218rt13.26	530.218	13.2645					599005	542371	732931	342553	469030	580913	577521	479985	415486	400926	595619	611020	641467	503729	672860	464134	502609	606601	718867	542121	503331	689842	582346	693125	712722	619461	469658	448785	652050	703572	738142	703523	721875	810898	707862	646707	567134	635224	682043	655870	753141	722609	577072
NEGmz530.653rt1.6	530.653	1.6025					184446	60287	443233	86074	161555	185556	164610	143210	101348	166652	171607	223298	274445	155593	175659	205570	172790	97920	801625	298136	658909	613286	379848	711582	668109	919914	289979	199654	943336	358641	92575	176771	122085	392060	150163	777390	345057	189910	92962	0	71552	27713	82905
NEGmz530.683rt13.54	530.683	13.545					247552	206979	232127	133875	230979	328937	212181	191797	161450	200604	252085	239438	275929	251493	386679	257755	317047	295576	382805	304197	348475	354966	366954	435534	401732	427646	213102	216435	330162	328238	320315	301365	278461	374178	338659	301570	282946	266286	292589	233521	256915	405575	342434
NEGmz530.7rt1.61	530.7	1.6061					537270	289730	1523487	218245	823855	883250	640525	452323	269654	514668	510021	621875	661373	367951	629248	831336	495937	291032	721137	705160	1052700	1177241	713374	1161771	1304728	1198090	838557	825895	969290	1126025	86136	607371	401361	976052	485423	716742	1069421	116027	196779	0	87294	201967	203090
NEGmz531.184rt13.57	531.184	13.5675					197580	146524	174725	99474	153274	216327	135615	150987	113840	135922	179671	157882	179031	184542	169427	178908	188622	193479	247050	206150	188528	257933	220147	237615	237821	226829	176634	124908	204215	218191	193786	252194	198330	240667	203439	220216	202887	161366	175375	200466	193270	213590	238021
NEGmz532.184rt13.57	532.184	13.5734					36409	30477	48992	0	34609	31254	37418	37501	26052	34087	36075	35360	36031	30370	59444	40412	29207	39629	46302	51966	36006	47681	34205	46247	43759	40170	56543	48274	44714	46273	47460	47931	34793	47384	40593	39496	32797	42165	32892	29079	37823	22176	41812
NEGmz532.215rt13.29	532.215	13.2939					176252	191851	193099	129389	143497	181159	197483	185191	111210	152666	183964	199093	202335	186677	189089	180564	166848	182910	213538	174250	155909	199218	187687	231260	248866	209843	165860	125529	226452	220304	247094	237609	228855	267008	209745	192160	157550	222137	207972	229078	222921	236434	176514
NEGmz532.697rt1.61	532.697	1.60509					361421	212610	604336	138250	462435	510025	412749	297758	168522	406655	305900	491182	392747	189708	277965	537567	238277	213544	461306	409031	642698	848665	593164	812559	821468	521470	532582	485277	743340	767606	46715	382948	337940	569266	333650	448504	623280	127879	61623	0	69230	134071	160542
NEGmz532.745rt1.61	532.745	1.61118					597700	583736	891568	178662	580814	763079	455658	360515	390762	486594	542582	524484	482703	359489	574185	625083	536756	220647	200000	486354	773883	855624	716599	913346	788271	716035	587157	717715	596663	897978	0	703307	457571	700370	425644	278965	644023	0	68080	0	51822	145624	95461
NEGmz534.222rt13.59	534.222	13.5911					107505	108150	140333	77524	107104	190359	103994	123177	101611	103029	133886	119171	111671	124311	145760	127985	126788	143157	152513	130925	157464	146940	163350	154649	168111	147902	110791	109660	127496	135038	131534	148148	155296	152046	132788	116550	109629	125129	129783	127316	135520	150004	159537
NEGmz534.263rt19.45	534.263	19.4467					49772	0	0	0	0	24353	0	0	0	0	0	0	0	21843	22403	21532	0	0	30257	21759	19334	36664	54631	45953	43025	48028	0	0	23260	42967	0	38512	0	27322	41002	37965	24392	0	0	0	30307	30350	35738
NEGmz534.714rt14.06	534.714	14.062					38948	58502	73789	23915	39736	55480	31352	36366	32334	33370	44559	30095	44210	47519	44061	41132	37581	48607	42953	36326	49983	60335	45136	61223	67667	51530	37469	46753	51283	66301	54651	52605	43701	55865	44224	51683	49041	53323	36283	39056	42873	47700	50680
NEGmz534.723rt13.6	534.723	13.6011					103019	66210	86925	52699	68842	84101	80619	70375	66893	75839	94733	82014	72372	71157	96119	91724	68901	104652	82156	97046	89629	129492	101424	92850	108713	89800	83016	74950	78566	95524	100544	77400	89371	128837	76016	83070	73174	86227	95311	94141	89241	80386	114039
NEGmz534.743rt1.61	534.743	1.61087					481546	566579	724192	192083	853638	963311	447146	436946	331363	447230	410883	662776	596263	567184	573724	755209	429485	179200	251708	507361	903313	838249	816837	969753	1064401	552258	749258	773185	565687	771367	0	643661	471739	1058831	481959	224959	655359	0	85050	0	46715	206219	109268
NEGmz535.207rt14.51	535.207	14.5134		Cellulose triacetate	Cellulose triacetate	ID: HMDB0032198_Name: Cellulose triacetate_Molecular formula: C30H34Cl2N4O_Identification method: HMDB All metabolites - M-H.txt	233339	296611	352023	108980	266922	350982	362199	284683	163012	220676	288684	333945	477028	259185	407771	348232	173621	266968	397864	331278	347272	321860	444071	445336	452888	469165	205849	313154	356563	374188	327024	416765	396426	432908	352006	468665	374405	436087	338839	288081	373212	425015	456099
NEGmz535.708rt14.51	535.708	14.5053					180940	168317	223846	98761	164464	317606	229992	204753	133486	165629	195460	203162	263369	185903	245926	205691	110398	201581	230402	244929	235177	251508	238297	276305	301151	262547	213578	170965	234261	293549	249649	278616	240577	315406	242629	238942	258167	229208	195007	213359	238961	332011	276800
NEGmz536.206rt14.52	536.206	14.5203					125580	165040	193072	55309	155192	194190	187538	155577	136720	138603	177119	189593	240260	137180	202897	196630	83395	155696	187293	145614	190203	212068	156719	277935	272102	227251	113915	112134	169489	204302	182243	210518	237594	235164	149308	192557	184001	193963	173233	130316	210487	245998	219136
NEGmz536.787rt1.62	536.787	1.62163					347868	486092	463770	124587	535396	699306	421387	332261	237497	369536	261849	431166	406212	416418	389320	712440	453725	127247	0	474774	469241	424570	567886	623696	740659	322867	450654	555201	227150	566906	0	540170	224468	411399	408434	83791	444275	0	27553	0	0	129306	38084
NEGmz536.884rt1.55	536.884	1.55059					444174	408070	98193	835686	510331	116930	658317	713387	858972	456860	1008258	328605	276441	1451319	983442	206920	1076709	2695260	92364	196817	205333	58709	130664	67675	0	125983	1184361	267167	82953	265906	2040112	337472	631248	147521	1063599	80896	797462	466416	621403	870944	1025267	995392	465588
NEGmz537.168rt11.79	537.168	11.7941		Lippioside I	Lippioside I	ID: HMDB0034265_Name: Lippioside I_Molecular formula: C25H30O13_Identification method: HMDB All metabolites - M-H.txt	222401	187262	240713	112387	190587	203073	181086	173415	130677	150043	191379	191014	201581	176550	200308	111936	163017	223865	255954	216637	199794	235375	199904	262554	239708	217373	201800	147031	238944	180915	213031	197706	229546	258008	235037	183630	196565	227587	217994	244769	224005	255760	270737
NEGmz538.199rt11.15	538.199	11.1468					32233	30992	33320	14594	26974	20335	35022	23349	24795	20729	35764	27143	37469	23657	40439	22058	39163	40458	27768	33643	36107	31038	30929	27969	28884	35065	21219	24721	30461	32500	34319	37691	41212	52770	34799	33990	38986	45294	20175	11002	33872	34621	30802
NEGmz538.223rt14.49	538.223	14.4947					105539	117988	168801	69529	96877	118284	119435	150821	78629	99780	109444	152453	177113	82976	137840	132436	85218	134887	179285	170610	182078	179174	170436	235602	215079	183249	69987	144242	141107	173734	194177	166208	176303	209449	164785	164832	147104	161684	190626	175150	174261	199889	257145
NEGmz538.681rt14.24	538.681	14.2357					207881	247002	269203	153345	219367	280226	235471	211798	171172	177884	255725	284014	284541	230076	311141	251445	394028	367562	398643	373278	391979	452067	476269	465677	431057	403829	212683	267808	318981	350632	324448	358774	336336	339358	312260	355644	319296	308861	302869	297539	325737	447923	439783
NEGmz538.716rt14.36	538.716	14.3572					70340	80622	121255	47209	70648	100275	75359	125182	74778	69280	120736	90552	123505	93918	131538	118277	111871	136286	166531	147608	170136	124428	105537	165425	143101	140318	85081	116276	114631	143629	121781	174112	144276	123106	147841	153838	175607	119987	131297	95087	101527	114682	124934
NEGmz538.783rt1.63	538.783	1.62639					107577	165687	195919	46715	170935	179268	88707	115857	86061	127364	129579	143960	248911	107457	161983	154404	118890	53394	0	156380	172235	168863	163057	167115	290208	140101	109960	160135	73552	132037	0	149839	148367	127324	56542	0	120511	0	0	0	0	47641	0
NEGmz539.182rt14.16	539.182	14.1645		Torachrysone 8-(2-apiosylglucoside)	Torachrysone 8-(2-apiosylglucoside)_Oleuroside_Oleuropein_Orientaloside	ID: HMDB0034612_Name: Torachrysone 8-(2-apiosylglucoside)_Molecular formula: C25H32O13_Identification method: HMDB All metabolites - M-H.txt	129460	139790	171109	91099	153055	168790	141877	146340	120693	119468	161868	142071	189549	143125	197581	152180	243224	232874	297295	259286	246794	289235	247693	268268	286861	309136	172272	125833	190546	218680	246206	231365	182454	238210	218096	214496	188635	191690	208532	183298	221778	238134	334153
NEGmz539.182rt16.3	539.182	16.3012		Torachrysone 8-(2-apiosylglucoside)	Torachrysone 8-(2-apiosylglucoside)_Oleuroside_Oleuropein_Orientaloside	ID: HMDB0034612_Name: Torachrysone 8-(2-apiosylglucoside)_Molecular formula: C25H32O13_Identification method: HMDB All metabolites - M-H.txt	0	0	0	0	0	0	0	0	0	0	0	0	0	0	0	0	0	0	0	0	0	0	0	0	0	0	0	0	0	0	0	0	0	0	0	0	0	0	0	0	631682	487676	158437
NEGmz539.216rt14.37	539.216	14.3664		Sambacin	Sambacin	ID: HMDB0038883_Name: Sambacin_Molecular formula: C26H36O12_Identification method: HMDB All metabolites - M-H.txt	79713	64341	120199	41721	77350	106661	60739	98494	68198	72942	78632	76462	94377	89397	99152	114076	69721	96357	140880	98119	109748	108410	112421	106134	116395	107056	65637	83307	104780	139141	142938	123808	112936	111947	102605	114606	113952	84786	99794	76488	117130	103847	88414
NEGmz539.689rt13.08	539.689	13.0838					510971	566567	650962	369968	584473	697137	463974	549285	381914	465403	559172	601912	586816	633815	667491	483396	614188	663931	808970	648696	676753	811984	784855	800040	783686	737644	567063	457067	762955	634369	546001	581327	619439	842307	562229	659059	607869	612174	644167	605597	604203	653565	671654
NEGmz540.183rt14.13	540.183	14.1254					25499	30256	25770	0	27636	34726	23896	20176	19668	26570	35348	28843	50207	34502	40844	34559	38132	36970	53676	49247	56975	50821	39516	48709	58146	56908	31715	23906	36365	38809	46296	67515	50317	52900	42221	31878	38774	35787	45428	38198	47888	37475	46773
NEGmz540.187rt16.31	540.187	16.3093					40524	39996	76364	0	33245	60939	58144	82121	40954	61953	49086	56134	36379	45213	38227	54743	45987	63279	39427	43205	33367	40103	50178	55777	46857	37980	0	59894	0	39226	52395	41662	51993	61911	52333	29515	26020	50549	36150	45798	184406	133950	94096
NEGmz540.19rt13.04	540.19	13.0428					332261	287875	448145	224439	326310	402236	311077	291579	316530	302664	321746	302106	397839	356797	397739	317911	439323	389505	426885	380822	438174	591490	478863	516491	515837	497874	358434	346510	500068	397982	386547	359245	440951	521331	398991	471081	394872	381638	409329	347486	412286	478861	421661
NEGmz540.19rt13.06	540.19	13.0584					332261	287875	448145	224439	326310	402236	311077	291579	316530	302664	321746	302106	397839	356797	397739	317911	439323	389505	425303	380822	438174	591490	478863	516491	515837	497874	358434	346510	500068	397982	386547	359245	440951	521331	398991	471081	394872	381638	409329	347486	412286	478861	421661
NEGmz540.221rt14.52	540.221	14.5159					3524099	3223062	3634013	1824939	3586116	4622308	4233769	4126714	2806229	3438324	3650031	4819177	5581220	3776667	5475905	6019567	3214874	4410832	6352825	6384699	6946321	7413541	7110581	7316629	7755734	6882188	3064866	4084047	5646589	6001656	4780221	6154493	5682030	6982246	6020312	6096119	4931285	5342654	5355698	4723287	5588384	7296661	7646071
NEGmz540.248rt13.25	540.248	13.2513		Mandrax	Mandrax	ID: HMDB0041921_Name: Mandrax_Molecular formula: C33H36ClN3O2_Identification method: HMDB All metabolites - M-H.txt	262995	280632	303035	176361	285450	311148	273950	267507	221289	213016	276649	308075	382698	273554	352682	342708	349462	496799	416979	343167	394138	407088	406294	442441	451823	396018	250651	251031	357719	449154	372711	410157	389586	461572	378014	380768	332358	401079	413179	400852	390255	418549	426160
NEGmz540.69rt13.06	540.69	13.0621					141355	180040	170657	127991	162407	206177	135890	153057	108920	120924	159549	146250	183585	156733	196896	135578	179665	181617	216574	160354	169487	231461	204800	205321	215648	199177	209528	151395	217362	222062	167152	167826	188828	224645	161133	178388	162308	189063	154459	185220	159201	173036	191714
NEGmz540.713rt13.99	540.713	13.9906					156747	178054	177652	118064	158059	181804	168897	150625	131095	139660	197962	173679	332109	148453	406934	201498	283821	337469	427215	281592	307187	343276	341859	325083	347340	331361	139935	118209	339540	377798	340634	377431	410549	391496	300282	361950	311722	342874	272565	254889	344608	294987	292969
NEGmz541.17rt14.15	541.17	14.1489					63134	64200	95027	43404	52292	110082	60092	57407	48786	50262	74637	52817	88995	66178	61246	54606	70663	85901	80954	78987	82405	106966	93344	117527	102598	95753	60174	53254	71273	82291	88567	81093	75760	90745	78310	64150	75508	71949	70357	84575	104910	81244	119075
NEGmz541.214rt13.98	541.214	13.976		Italidipyrone	Italidipyrone	ID: HMDB0041308_Name: Italidipyrone_Molecular formula: C29H34O10_Identification method: HMDB All metabolites - M-H.txt	95524	108705	119779	87656	81950	134757	102222	118310	71692	69624	96787	131746	205900	90983	266716	155076	260918	250468	265952	196973	247033	262972	237143	191166	242873	204979	86012	97443	175532	214669	239158	232171	245098	235578	220020	211208	224590	221295	171813	230665	223447	214778	231561
NEGmz541.668rt1.6	541.668	1.60058					0	0	0	0	100725	63450	0	0	0	0	0	0	152789	0	0	0	72106	0	190598	122316	239797	245029	250686	351164	634414	271141	0	84835	285975	72687	0	0	0	140163	54243	272994	49137	0	0	0	0	0	0
NEGmz541.671rt14.11	541.671	14.1059					39024	46270	39684	0	31980	39629	41297	44500	32357	30360	62428	32896	37240	38971	80348	34745	56667	63485	68683	59572	52604	53084	48714	58620	55126	64530	39547	34190	49307	43849	68955	58822	62922	50511	49100	56316	69526	50769	46386	55482	47831	69595	63973
NEGmz542.125rt12.23	542.125	12.2312					0	17566	27734	0	0	16486	20797	0	0	0	16444	19768	20838	0	35001	24687	25093	25031	23136	20970	24663	36083	28271	30158	32008	26783	25825	26611	26244	24564	29189	26797	25882	32272	21920	32361	27194	22354	25732	33593	31350	37220	34873
NEGmz542.147rt11.69	542.147	11.6913					29035	21253	27033	19835	26050	26884	22837	20683	18051	19597	19583	21616	22564	21852	18270	12309	18101	26135	33789	27315	24543	27402	22469	33802	25478	21787	29791	13507	25165	22547	28435	21931	23626	30437	27214	19509	21755	25490	26175	25301	27263	26403	26197
NEGmz543.217rt14.74	543.217	14.7435					57744	50434	63961	52844	84038	86107	55496	70631	65553	72782	80305	88760	74862	55149	75385	63779	47330	78056	106493	99354	87624	53181	66001	47861	59141	58942	56360	59215	75980	79639	104078	67278	88075	87723	79712	81300	68994	95556	80342	80129	93663	92835	82719
NEGmz543.718rt14.35	543.718	14.3475					70545	40732	73983	38364	53963	61679	45617	48654	53332	60663	37487	41978	55172	49971	66285	64820	52734	76436	82554	69812	76952	89783	87286	94821	99796	89332	58539	58528	101233	81536	67076	79690	53546	85786	69193	68322	58544	61444	59543	48638	57422	77564	91653
NEGmz544.224rt14.43	544.224	14.4338		Dihydrozeatin-9-N-glucoside-O-glucoside	Dihydrozeatin-9-N-glucoside-O-glucoside	ID: HMDB0012212_Name: Dihydrozeatin-9-N-glucoside-O-glucoside_Molecular formula: C22H35N5O11_Identification method: HMDB All metabolites - M-H.txt	161359	145546	201322	131693	150293	245510	170891	163765	123120	144558	181802	151086	110891	147109	135593	178930	119579	141574	187659	173514	183475	137935	156440	130175	171516	126192	124685	123321	156673	127953	177070	175320	146763	136460	147244	139084	114996	167931	144125	117292	182703	175654	152134
NEGmz544.724rt14.43	544.724	14.4297					148429	115189	115371	88872	121864	154713	103142	108130	101004	87573	144227	123610	74726	114657	137968	133599	96136	85743	106781	113793	87838	88746	114749	82489	103631	121712	97121	101320	144583	107775	112105	130326	113296	106957	125095	124695	116931	78808	174758	118974	92578	134830	102789
NEGmz545.313rt19.81	545.313	19.8059					0	0	27460	0	0	0	0	0	0	0	0	0	24010	0	0	0	0	0	0	0	0	29472	0	44102	44905	52442	33634	0	36292	43400	0	0	0	20235	0	0	30891	0	0	0	0	0	0
NEGmz546.214rt12.92	546.214	12.9208					52269	25894	0	42416	32556	0	35334	62235	54080	56934	50923	53400	36728	38899	23672	0	0	33260	33525	0	0	0	0	0	0	0	0	0	0	14972	92043	0	38414	0	35793	0	12594	73920	87559	90635	46721	43847	52438
NEGmz546.221rt14.21	546.221	14.2136		Darunavir	Darunavir	ID: HMDB0015393_Name: Darunavir_Molecular formula: C27H37N3O7S_Identification method: HMDB All metabolites - M-H.txt	270288	237448	312568	164250	220025	355867	230477	272197	191733	231599	253104	249610	354980	242485	351162	232769	295805	419116	503887	384202	385971	473664	369917	583373	502020	474916	219103	281708	435724	442593	403259	414227	428446	482380	294980	345819	336955	367083	247158	369143	304846	407605	383692
NEGmz546.678rt14.46	546.678	14.4638					47709	34504	49094	0	61765	50750	35967	49426	38455	43564	56003	49700	53503	66858	67353	52308	62548	64464	70148	67728	65761	68671	66803	62251	98639	79517	51315	41545	61062	72285	57879	53402	62847	53576	69187	55120	64662	58213	52140	52292	59654	88008	73887
NEGmz546.722rt14.21	546.722	14.2072					163209	167720	227222	95482	170000	212961	180020	158307	143331	139931	222958	179883	289007	185561	222290	181481	207614	263954	387724	223901	294512	378435	274928	303278	329059	283043	167816	168906	334192	249129	266911	273995	287158	366537	204096	256078	224510	237263	195780	207852	264591	270944	313438
NEGmz547.148rt15.41	547.148	15.406					0	0	0	0	0	0	0	0	0	0	0	0	0	0	0	0	0	0	0	0	0	0	0	0	0	0	0	0	0	0	0	0	0	0	0	0	0	0	0	0	495613	489664	844332
NEGmz547.189rt11.87	547.189	11.8702					82544	89191	104873	57596	72228	102230	72040	86518	58247	70459	74808	92015	110718	74252	119261	76452	96023	137512	153089	146430	132736	165209	150386	166094	162780	136560	77459	51997	108843	107721	131973	131002	136968	154852	124946	116487	125768	184081	146603	158702	155660	171900	160341
NEGmz547.295rt18.55	547.295	18.5521					57631	92124	77881	48100	42346	102150	86271	54032	87354	53124	63914	95810	49785	101103	64467	115371	62994	68474	60149	63009	57313	119027	79546	126930	60435	91610	94743	54660	61431	68952	73895	79489	67653	82647	69987	101877	63626	56002	59109	77223	192682	176909	79092
NEGmz547.687rt13.38	547.687	13.3774					74634	83402	95310	58621	61718	81863	62346	76888	51647	67365	70674	74456	76429	87019	83047	64861	91009	81129	108920	89468	90524	114867	109680	105418	110837	107595	78568	88827	109680	99730	84288	68996	73853	97095	77916	86353	69513	94956	76600	77563	71197	94867	97282
NEGmz547.727rt13.3	547.727	13.299					59875	55402	107998	26585	34746	96603	54812	73045	46133	48742	55821	55508	92980	50780	124422	78438	48427	65309	87649	61379	110594	112281	85682	113815	133875	133870	43816	71250	107070	114597	53399	117252	81400	94382	76052	95533	83125	87838	55383	42041	85663	76242	81822
NEGmz548.187rt13.39	548.187	13.3908					57790	47614	64398	39946	57436	79107	45214	57029	35530	35677	43944	51745	58883	47506	62303	51847	67014	72843	70647	53146	60101	60755	64033	90405	82650	83103	67074	54165	68057	66710	51568	59364	63173	74679	53370	54993	59003	48447	50925	42171	51018	56232	65894
NEGmz548.191rt11.85	548.191	11.8488					23030	29494	32134	17267	25257	32518	24638	24200	23102	19692	29266	80643	46760	24564	52327	31116	39331	46677	44119	45608	48684	53700	49062	79502	60555	53841	21790	21509	36388	52921	73386	40338	56843	61469	40917	40911	52229	48256	49576	51614	58216	65124	55779
NEGmz548.219rt14.74	548.219	14.7422					256037	274654	265017	132886	238867	376068	285830	340305	196218	301639	305161	295408	430198	248388	350298	376621	189365	403595	424612	397151	493733	540594	524340	496598	590903	571376	183115	378343	312457	523983	377722	473041	378029	546112	408296	535719	331510	439478	411338	360834	389125	466703	607757
NEGmz548.229rt13.29	548.229	13.2868					36762	40817	60282	23991	38417	51716	27922	33710	42650	36287	49075	46374	77106	44743	58296	43275	38690	47724	58319	51700	68813	76529	64172	78729	77709	77530	40527	38795	81891	76185	48393	68238	54132	83605	60246	76269	65638	49784	41655	37370	48722	42907	60756
NEGmz548.695rt12.44	548.695	12.4355					77061	77093	85946	40077	56585	96271	59068	57160	45276	51320	57803	61623	67214	70332	82165	79104	64333	79270	98888	60916	68207	83879	80702	83477	106257	97773	69230	59841	89481	83950	78895	73568	65501	95823	66737	68749	83604	68963	59231	70828	60500	79456	69113
NEGmz548.717rt14.72	548.717	14.7163					238118	153341	207273	109102	167030	275617	113609	210684	124744	194936	249515	259953	374243	219869	281527	264789	181349	53660	276251	280095	287969	316440	330815	99791	344998	316708	109971	204759	273334	267690	298145	332818	231149	316204	267767	325438	274399	210485	296812	216158	249871	378940	331788
NEGmz548.719rt14.73	548.719	14.7287					238118	153341	207273	109102	167030	275617	171057	210684	124744	194936	249515	259953	374243	219869	281527	264789	181349	226728	276251	280095	287969	316440	330815	309004	344998	316708	109971	204759	273334	267690	298145	332818	231149	316204	267767	325438	274399	277709	296812	216158	249871	378940	331788
NEGmz549.195rt12.46	549.195	12.458		Tracheloside	Tracheloside_Scorzonoside	ID: HMDB0030557_Name: Tracheloside_Molecular formula: C27H34O12_Identification method: HMDB All metabolites - M-H.txt	67208	43309	94091	37214	61419	63426	56860	50669	31953	27829	36691	51505	40839	47213	50463	49297	41038	71389	60758	52012	44273	63344	59326	57442	59593	58129	44941	45692	68636	50110	44830	39585	51218	77179	53129	45568	63525	51192	40763	39216	44969	46713	44493
NEGmz549.226rt13.83	549.226	13.8324					91050	64521	100552	50248	83786	101037	93739	85194	71761	125235	79765	119599	91116	132348	116610	102819	92130	80398	133097	101613	143689	109502	156782	151971	141912	133438	82887	83060	130461	117882	125386	139910	101467	137782	118097	129312	109329	122364	114806	103916	147224	112377	145609
NEGmz549.728rt13.84	549.728	13.844					52290	48214	83480	39601	87106	60599	56637	60943	60410	53373	69538	75816	72234	74960	106538	56339	64602	71084	73810	72686	94181	97766	96833	120484	98174	95382	55457	59273	65572	100045	75178	88852	86738	92888	76652	79078	98072	76050	81137	69414	118880	68770	103481
NEGmz550.21rt13.56	550.21	13.5599		Astin I	Astin I_4-Hydroxytamoxifen-N-glucuronide	ID: HMDB0041419_Name: Astin I_Molecular formula: C25H34ClN5O7_Identification method: HMDB All metabolites - M-H.txt	24046	27813	43793	22877	21763	37611	44720	36454	28905	41037	56697	49079	67612	37593	79149	37194	55473	66249	49436	53553	62132	69852	86270	111805	79708	85539	32851	35005	40812	60354	49289	61749	64089	77280	58535	52110	44233	94989	113248	66627	108394	109497	93669
NEGmz550.685rt1.6	550.685	1.59954					97921	0	228761	50341	126107	168930	0	0	46001	173193	85784	129836	117411	0	80594	197228	0	17559	102767	184229	187228	183338	223062	82089	179447	271169	84457	99852	189540	159775	0	182190	0	164841	0	120313	91759	0	0	0	0	0	40374
NEGmz550.68rt13.04	550.68	13.0436					64021	35475	57152	35669	46539	66694	40534	46199	36147	37796	45859	42405	38187	69227	48622	41557	47431	54244	63400	51668	43438	75764	72275	76469	73631	68868	45580	40727	64455	58545	59265	51177	71743	67609	45978	54318	48944	54228	55721	63769	51958	52326	55711
NEGmz550.712rt13.59	550.712	13.592					0	31962	20488	0	22681	29676	26557	40177	28982	29770	37442	35771	34039	30725	51666	41308	28573	36332	42842	44895	49574	50083	65836	68491	74540	52081	0	26690	42778	49563	38723	49927	29187	64544	53675	53457	39474	74860	86338	56151	67677	70843	57383
NEGmz551.181rt13.04	551.181	13.0421		(Z)-Resveratrol 3,4'-diglucoside	(Z)-Resveratrol 3,4'-diglucoside	ID: HMDB0039910_Name: (Z)-Resveratrol 3,4'-diglucoside_Molecular formula: C26H32O13_Identification method: HMDB All metabolites - M-H.txt	32549	32349	36524	21404	45689	39584	25471	30347	29405	29863	36220	36532	33017	30674	42926	36469	32855	37836	39345	36706	38880	48802	49150	51492	39429	32834	47128	31618	52762	63640	36667	42264	44208	37803	32524	43635	36022	33166	40815	40623	36577	51921	43133
NEGmz551.219rt11.78	551.219	11.7781		Prupaside	Prupaside	ID: HMDB0038951_Name: Prupaside_Molecular formula: C27H36O12_Identification method: HMDB All metabolites - M-H.txt	0	0	15044	0	0	14467	0	12334	0	0	0	0	37411	0	36207	26043	35201	48729	54927	41342	31475	61165	50207	53600	62325	50272	12438	13039	32001	47349	35745	44859	47806	56883	45482	54202	58347	38677	35971	46434	46520	47895	52882
NEGmz552.221rt14.4	552.221	14.3995					38122	28896	43783	0	32635	50140	55124	31056	31185	39471	36707	28382	34971	65798	44869	51385	27470	31670	51186	38527	32740	104429	49493	90322	119951	109479	34189	44818	65957	45489	39067	33736	41735	62025	47012	32651	53100	35361	25403	30079	42003	49319	40892
NEGmz552.247rt12.89	552.247	12.8949					110470	100496	147436	48000	80791	96641	81163	71944	69401	59686	78581	77756	86075	87716	108571	49966	62536	93370	102412	66273	78281	87302	74663	91355	115954	81801	96774	79451	111997	106184	95946	83640	98762	146385	81503	90387	84661	93321	71614	89404	84884	78897	69050
NEGmz552.272rt17.3	552.272	17.2955		Vignatic acid A	Vignatic acid A	ID: HMDB0033599_Name: Vignatic acid A_Molecular formula: C30H39N3O7_Identification method: HMDB All metabolites - M-H.txt	0	0	51511	0	0	0	0	0	0	0	0	0	36736	0	0	0	0	0	0	0	45556	32993	0	34553	61172	55203	108028	33889	65978	92661	0	0	0	0	0	41605	55455	29204	0	0	0	0	0
NEGmz552.682rt1.6	552.682	1.60023					207896	105183	226393	78504	385350	302133	210032	194108	106578	247290	161504	216774	353072	241116	237794	327478	263167	0	195887	345468	415864	450912	383399	378175	431898	378656	231358	266079	447308	413093	0	326732	159682	299548	108160	269254	207539	78539	38829	0	26752	48745	0
NEGmz553.229rt14.26	553.229	14.2612		23-Hydroxyphysalolactone	23-Hydroxyphysalolactone_Ssioriside	ID: HMDB0031388_Name: 23-Hydroxyphysalolactone_Molecular formula: C28H39ClO9_Identification method: HMDB All metabolites - M-H.txt	81809	110976	89190	59767	91908	125895	73077	79426	67449	101284	70099	88177	127911	55303	127688	121720	101491	147790	150068	134543	114767	178189	188440	144228	173941	164744	89965	78253	166869	166605	107024	143492	99792	164148	107424	114500	126179	132072	108620	121672	147970	138565	151377
NEGmz553.702rt14.05	553.702	14.0514					0	0	29800	0	24776	37018	44689	44797	33288	27089	23458	21913	37250	31756	32937	29592	31123	44999	82665	37850	37304	44404	63447	49668	58406	37616	24072	21438	38283	37277	41154	40998	43185	45590	42361	37075	36245	38767	27861	37657	26326	34327	43915
NEGmz553.73rt14.24	553.73	14.2432					62447	61082	92101	50133	60655	75196	64365	51999	81775	44298	69761	56962	84610	71848	84450	74269	60581	86904	120985	92457	95315	84929	97883	125164	141915	117530	69786	50339	97898	89276	68670	80484	117278	157284	74010	61178	104536	93139	104850	72867	93248	100495	106274
NEGmz554.219rt14.39	554.219	14.3932					47119	31118	41688	39663	27879	48734	57216	38456	45324	36484	52630	61513	65314	44714	66564	59000	48346	71732	80719	38013	27906	46681	92577	61987	64857	104835	39742	43065	66601	56211	41448	66504	55428	56916	67292	71113	63210	44740	56993	50887	57351	64390	96109
NEGmz554.68rt1.6	554.68	1.60007					142345	0	315247	0	180431	210966	130278	0	71933	0	78193	133140	241067	0	116933	214484	209747	54928	143331	202428	213290	238325	192773	218505	242524	172967	193661	92138	274554	116891	0	279764	0	223312	86539	142580	260433	0	0	0	22223	0	0
NEGmz555.209rt12.94	555.209	12.9361		Glaucarubolone 15-O-beta-D-glucopyranoside	Glaucarubolone 15-O-beta-D-glucopyranoside	ID: HMDB0035036_Name: Glaucarubolone 15-O-beta-D-glucopyranoside_Molecular formula: C26H36O13_Identification method: HMDB All metabolites - M-H.txt	136911	179201	227841	104963	160644	166253	149549	134650	99129	112094	127111	119163	166463	123776	204164	47556	58224	81622	71165	53919	54529	61629	58725	77322	72315	66034	101363	84552	156646	159706	158305	129785	127423	162412	116858	105656	103413	112426	115967	126449	104512	69227	82695
NEGmz555.227rt19.44	555.227	19.4359					0	0	105246	0	0	23357	36429	25604	0	0	0	26593	54135	0	39712	35683	0	23851	35157	0	0	30941	40087	73121	95098	89024	85253	26807	42337	54693	0	0	0	0	0	0	0	28301	23712	38800	37459	105154	63358
NEGmz555.719rt13.78	555.719	13.7793					103036	100875	129345	62902	89973	133227	132892	126678	76012	97763	107568	122957	134857	128631	99834	128292	100406	143801	180028	131017	127805	158995	207611	190992	201212	199248	142672	100298	139773	143548	127044	105388	168486	146317	102375	126757	109015	167875	206599	148383	199853	137108	192116
NEGmz556.189rt12.67	556.189	12.6709					44645	28721	38398	33576	44534	42859	36681	45154	28042	37105	38773	36254	51591	44638	41483	22298	36459	38899	59029	34461	36487	37685	51346	55460	57289	38237	31885	21718	39011	42366	45583	50664	63122	47100	34269	44456	51742	52758	44978	50592	45168	50305	45389
NEGmz556.216rt14.55	556.216	14.5542					63188	56473	65760	34255	60076	72402	56393	72972	68027	50848	57516	47573	120819	71339	67755	49176	55061	84826	21466	80659	110277	124671	113293	111002	166616	106033	59121	59949	117265	83762	100783	85925	103318	85991	79225	84892	81998	130536	96926	51655	121409	102893	129075
NEGmz556.22rt13.77	556.22	13.7677					85183	64553	129585	64715	81753	113328	81634	114718	69546	77882	92560	105653	107727	91303	107784	95695	95406	100425	118911	98489	96513	133114	110713	113892	126380	103560	108559	79796	108050	102253	133870	90107	78709	100367	75235	95574	103118	98132	154619	120998	93093	113218	166454
NEGmz556.718rt14.39	556.718	14.3878					46899	41869	53991	33198	49351	40060	55450	55840	46559	55873	59457	58996	52322	43274	56289	66321	40833	52603	57615	58775	96078	91905	106086	83560	76740	77529	46184	56077	52685	75500	56246	60559	81535	58637	69617	67486	61902	87662	81352	52478	77320	66341	110193
NEGmz557.197rt13.8	557.197	13.7955		Physalin I	Physalin I_Ustiloxin C	ID: HMDB0034402_Name: Physalin I_Molecular formula: C29H34O11_Identification method: HMDB All metabolites - M-H.txt	184367	195781	211795	129688	196602	282104	186049	228669	154930	147784	220028	250409	230776	225474	243301	259790	288708	342173	408763	280493	286200	374795	347544	382250	451314	356293	200655	192031	271325	296790	291539	280176	289500	314189	247612	257368	313927	315841	261528	187474	267398	305568	334549
NEGmz557.238rt13.25	557.238	13.2512		Atorvastatin	Atorvastatin	ID: HMDB0005006_Name: Atorvastatin_Molecular formula: C33H35FN2O5_Identification method: HMDB All metabolites - M-H.txt	261772	186870	208136	111876	146446	223321	165427	151823	125887	138846	210317	211100	254147	206466	265079	223836	251866	296464	329484	264233	286978	342049	287701	332866	357057	341474	176519	160749	234664	279072	247325	284140	264037	379479	307616	254809	215693	283057	254903	257296	264338	334022	318936
NEGmz557.697rt13.78	557.697	13.7843					134715	133278	185930	109074	119157	186469	149315	134416	108749	124156	136935	149738	155922	164622	165358	172309	223059	212727	258365	234725	196191	235965	219772	270801	274723	244024	139385	125467	203131	208332	190060	196242	213124	205081	202143	195503	213817	174327	196396	167449	165290	200781	202595
NEGmz557.756rt15.33	557.756	15.3325					57553	81045	109614	56162	70293	127976	57518	118737	41541	68896	90761	137461	115306	36486	135801	78266	0	60756	45102	81845	144905	196416	89573	75023	104957	99814	111777	118716	141465	202566	60801	122164	106869	130801	113388	224609	104579	176410	90384	0	117296	75442	61060
NEGmz558.204rt12.22	558.204	12.2188					6222010	5418444	7605108	3475514	6033339	6735757	5991893	5025299	3957049	4534595	5626404	5777106	6832555	5309874	7415359	5349775	6319998	8333190	8435496	7222113	7069623	9027596	7624907	8930835	9690949	8002884	6844232	4385453	8128622	7801691	8030151	7341468	8101708	10100000	7454607	8041697	7444713	7388934	7295636	7546204	7769825	7758315	7864389
NEGmz558.257rt15.37	558.257	15.3704					0	50991	50519	38729	46592	126521	57659	78077	32720	41548	64970	103771	75627	51869	112779	52003	0	32146	23853	53101	161814	123218	63379	59442	134222	96620	81374	100062	107631	134632	60715	102541	97706	87200	85056	132460	100192	103501	62271	0	84762	48353	42658
NEGmz558.285rt19.36	558.285	19.3566					0	0	59961	0	37330	38023	89441	110796	42778	73064	51439	0	47912	28193	23428	59002	0	168356	188180	0	41750	154524	0	60698	30678	74856	149471	47639	103924	136349	17888	51845	77554	106815	127089	62973	117217	0	0	0	0	0	0
NEGmz559.207rt12.22	559.207	12.2204					1934803	1643239	2299215	1152398	1874539	2029982	1826201	1501515	1240779	1408824	1674305	1748433	1994785	1636521	2196458	1544853	1857595	2630008	2691863	2165557	2271113	3043255	2552647	2918450	3142608	2541327	2070427	1364027	2372921	2375718	2596406	2179193	2465895	2988389	2303076	2392530	2315919	2211314	2084141	2276724	2254224	2495205	2427220
NEGmz559.256rt17.73	559.256	17.7293					143521	202546	182550	43227	77661	291937	180902	306735	145199	159088	227353	258005	221036	272291	248366	278410	236617	237271	401929	178398	173774	161304	115753	151508	245721	144727	152995	243679	344450	335911	220439	275717	193842	368509	296853	145194	155820	54332	65042	38556	173555	186514	147908
NEGmz560.591rt1.6	560.591	1.60348					0	0	415935	0	107925	51694	60257	0	0	0	60869	0	100157	0	61517	124586	0	65331	2283532	118950	481254	779990	274459	931046	576752	791368	198801	0	1266496	203618	297343	87171	68222	200755	99170	1443427	271697	367058	58992	0	69246	38436	60716
NEGmz560.735rt13.78	560.735	13.7768					132984	137687	153950	85774	123372	138470	112263	94254	121293	87865	133458	133669	120606	151690	143881	130086	117757	151221	192340	165821	149317	142696	146887	193421	157615	150882	131273	112046	155387	136038	170652	155959	132370	196139	155700	174034	136766	139078	116356	135040	173651	149997	171650
NEGmz561.227rt14.28	561.227	14.2787					36862	40540	57261	22695	26629	53504	38820	40921	38795	28411	37929	43543	51743	42344	45032	36382	31505	34623	58652	62466	55595	49962	67382	63988	56245	57285	28451	23798	52114	45773	59082	55452	35171	61318	53006	65053	63867	46732	36790	34483	43434	38263	59026
NEGmz561.236rt13.77	561.236	13.7731					137169	75176	104016	47415	74113	107303	79244	86645	88321	64430	86125	95564	97609	79062	96308	84992	115412	115193	125664	114902	129881	97942	109313	96661	123716	88748	84572	87538	84009	92544	107321	114359	80828	135451	89925	96562	112978	90469	124506	83020	137593	154733	95952
NEGmz561.271rt18.06	561.271	18.0584					316430	376016	399516	59676	161515	582646	413110	644035	309171	356950	488501	667449	563989	535196	527678	687705	533365	411139	743942	615944	458099	498851	354548	509695	732878	544951	308776	536666	888503	848701	519412	675266	424375	907764	583137	373556	445283	121532	181392	72221	561346	521824	292289
NEGmz561.271rt19.21	561.271	19.2078					139710	326152	487496	0	174692	427863	438435	413735	233022	236207	231114	414792	438720	367387	392241	694409	311832	527073	957280	417416	392870	329532	202943	400355	544938	379431	265065	511139	811067	920959	324170	462468	158298	774096	717764	413172	449544	132180	150044	61436	449885	569614	349932
NEGmz561.719rt14.6	561.719	14.6019					188429	224772	233632	90842	254805	339494	305212	235937	144449	187156	212624	219424	320041	209580	257998	269582	135514	240045	249116	298096	336046	407213	315369	401243	349404	304356	172487	207938	329257	354344	235843	370932	316633	401789	336915	383140	220889	414876	293293	254870	299892	265052	405810
NEGmz562.222rt14.6	562.222	14.5965					162486	132579	154747	64572	109023	209085	136544	183085	115662	128502	165843	180565	287251	154623	237050	206632	85571	173473	218375	189451	187168	248682	266228	266290	242953	265539	124856	148776	229678	226987	202960	241825	203399	276085	219453	300377	202264	236638	214776	137486	190580	174825	337487
NEGmz563.184rt11.56	563.184	11.5585		Cascaroside C	Cascaroside C_Aloinoside B	ID: HMDB0035757_Name: Cascaroside C_Molecular formula: C27H32O13_Identification method: HMDB All metabolites - M-H.txt	38102	32945	81580	22133	29608	53045	28495	32147	30004	35620	40271	40982	56105	37588	49508	28533	36876	60452	85392	46274	53547	58032	47429	70583	73910	68134	43421	39335	80664	56639	53865	55786	52548	55069	44010	50945	59936	54658	42861	52974	48153	49044	54351
NEGmz564.829rt1.4	564.829	1.40474					77850	561080	0	393194	65306	0	79580	135275	98818	12395	176111	0	0	2392685	1100151	68112	2373604	82962	0	23677	113557	14750	0	0	0	0	14796	0	0	97242	1243066	32126	128927	59029	101067	52961	74582	0	0	185304	152459	47964	0
NEGmz565.194rt14.35	565.194	14.3474					172847	145655	207054	104599	170787	237897	178475	179802	119937	133386	169207	203090	233672	217997	243534	213599	268536	304246	324605	333137	311733	373479	374844	428333	395293	383498	151481	197643	280974	298504	270109	319134	270573	294549	282481	276233	249981	264465	233997	197905	236634	336242	460209
NEGmz565.23rt14.52	565.23	14.5177					67542	64627	68173	58771	83767	95840	72639	85448	63281	56875	79167	125921	112241	94592	152049	148008	95521	117314	145878	125355	130755	121315	122319	137809	144466	126662	82506	104190	135190	160073	92593	161342	126580	120584	131541	134010	127095	84607	99684	122855	94217	128864	108152
NEGmz565.249rt18.33	565.249	18.3267					0	62427	42938	0	0	33309	57585	48823	41788	36143	41186	70690	49766	50047	57672	49379	36647	57928	55297	43894	48180	35679	47082	86181	37890	44532	45024	56415	0	40565	41147	40092	0	44226	64583	33342	41245	53068	39599	58971	105376	250849	98582
NEGmz565.696rt14.34	565.696	14.3398					107288	112121	123213	85665	107601	151161	107216	125990	103708	96826	122379	119914	226981	118524	190191	147737	187500	199173	250601	249261	211110	247623	255376	251972	241582	267412	108658	123318	155902	172023	191737	192269	173247	220452	204597	229404	164989	169265	157347	165485	179082	243443	255109
NEGmz565.73rt14.52	565.73	14.5153					75900	82321	83788	79194	71764	90084	118236	78814	96339	80598	127684	80996	95972	83129	111758	133989	84632	84804	108749	127147	147446	113183	94937	133161	160300	124831	68314	64880	103751	89111	129064	101562	137470	121156	111136	118229	107475	104087	116934	82205	80840	146046	126543
NEGmz566.202rt13.26	566.202	13.261					521403	512996	639060	326531	512841	659621	529947	541736	407964	396617	581236	525173	585955	547998	627867	527549	758427	727649	816604	639099	719210	840821	857247	952146	913188	906591	617677	500318	710399	661368	709601	648456	657388	698200	592213	663748	679269	662765	591347	578521	622658	781145	784711
NEGmz566.23rt14.5	566.23	14.4956					42848	31954	39613	28848	41117	52779	45066	38759	33764	44405	37340	54838	56947	37455	71738	80490	60044	59629	70003	81051	72052	68980	76001	55328	54644	52929	42051	57995	57901	87619	70061	44729	56241	54766	44867	57185	58569	61282	43644	31556	55310	53235	64551
NEGmz566.696rt14.31	566.696	14.3094					32030	26899	37191	0	33637	49394	27805	40176	0	39656	30971	0	28700	27506	26134	25916	51974	49194	53740	32070	44799	51855	32833	47990	51004	56542	27631	35863	34158	36919	39295	34613	56380	35853	56037	33474	37279	36123	52492	43421	34048	49692	54819
NEGmz566.703rt13.26	566.703	13.2552					365324	345035	482638	248667	319159	468363	403061	372727	302398	275700	391845	386543	405898	335147	392110	365628	481573	505381	623735	487543	440899	555271	572808	651186	584508	574831	464121	368288	541794	488790	474627	470513	457709	555406	423968	490743	480969	456031	419101	405384	463885	480008	532902
NEGmz566.734rt14.6	566.734	14.6029					2920130	2538573	2969479	1247135	2736086	4051515	2894041	3326941	2023298	2575970	3217653	3283274	4596179	2669159	4382764	4165579	2086162	3356581	4682427	4895798	4864718	5623132	5780525	6441340	5899943	5608551	2361514	3140376	4115589	5287390	3538499	4745636	4126655	5629333	4767081	5165142	3809690	4483134	4136481	3257246	4246667	4953373	6523477
NEGmz567.204rt13.24	567.204	13.2383		Citrusin B	Citrusin B	ID: HMDB0039231_Name: Citrusin B_Molecular formula: C27H36O13_Identification method: HMDB All metabolites - M-H.txt	183880	149053	203343	113610	180541	230347	150936	176563	120355	130419	171785	171105	179131	156750	195523	158848	261069	219512	253745	212419	232391	264173	236548	304638	290862	252661	175707	180468	239475	201160	233038	221255	224220	209716	203840	252934	217078	192442	169249	164605	219783	218063	284908
NEGmz567.214rt16.91	567.214	16.9068		Citrusin B	Citrusin B	ID: HMDB0039231_Name: Citrusin B_Molecular formula: C27H36O13_Identification method: HMDB All metabolites - M-H.txt	0	0	0	0	0	0	0	0	0	0	0	0	0	0	0	0	0	0	0	0	0	0	0	0	0	0	0	0	0	0	0	0	0	0	0	0	0	0	0	0	996821	884018	333936
NEGmz567.227rt14.2	567.227	14.1983		Indacaterol-8-O-glucuronide	Indacaterol-8-O-glucuronide	ID: HMDB0061152_Name: Indacaterol-8-O-glucuronide_Molecular formula: C30H36N2O9_Identification method: HMDB All metabolites - M-H.txt	160838	116458	160806	94194	132729	181705	124705	137226	107063	126602	168348	172515	327227	151916	272921	165129	279686	337206	393422	262384	261749	305394	271293	338194	313462	291561	102587	133488	268482	311144	310814	320891	342877	369305	291136	256565	233394	279013	163731	233233	255581	332988	320967
NEGmz567.236rt14.61	567.236	14.6052		Musabalbisiane C	Musabalbisiane C_Indacaterol-8-O-glucuronide	ID: HMDB0038682_Name: Musabalbisiane C_Molecular formula: C28H40O12_Identification method: HMDB All metabolites - M-H.txt	1597116	1749448	2030929	801901	1828343	2672286	2155669	2289774	1380339	1780507	1964554	2163042	3083603	1899241	2968566	2899167	1312562	2223343	3204490	3535418	3695331	4142882	4270909	4132645	4228070	3756262	1552018	1955566	2638391	3467120	2690431	3281163	2642968	3765490	3173375	3663436	2438811	2900567	2881102	2463442	2768975	3673692	4351543
NEGmz567.683rt14.3	567.683	14.3044					60158	59988	52174	38464	64311	90119	51013	57095	52285	40610	54262	47611	47922	56470	67447	45120	73495	131214	86367	55963	63462	88294	116954	70755	94177	88881	37734	51070	76818	51635	79592	85139	76690	76363	64508	58454	78923	63617	58589	60122	71209	78138	120684
NEGmz567.727rt14.2	567.727	14.2017					79301	113534	144134	71612	93577	139444	115846	104640	75123	106973	91450	106278	258956	104540	209928	204032	175281	195149	302690	202024	204223	238393	225388	229178	203865	178169	96344	99054	197450	204456	266726	282672	264902	312837	233083	193904	177434	191878	113683	166368	225105	240100	203833
NEGmz568.186rt14.28	568.186	14.281					45618	0	42444	0	37079	38471	35910	35904	45956	32672	48805	60270	54265	39491	36418	43793	56566	53693	59152	52086	50852	45691	58636	66538	79642	103510	26251	37433	45181	49259	38710	49832	44458	58183	43264	43816	44594	41604	37546	34161	51818	57496	54368
NEGmz568.217rt16.92	568.217	16.9186					0	0	0	0	0	0	0	0	0	0	0	0	0	0	0	0	0	0	0	0	0	0	0	0	0	0	0	0	0	0	0	0	0	0	0	0	0	0	0	0	268043	247919	75506
NEGmz568.675rt1.61	568.675	1.60773					191074	118916	369898	51106	222808	221065	247898	94141	68072	148694	144584	216338	180089	89286	160241	217404	90846	54857	217195	114768	260358	320432	276384	414853	321064	274259	138135	210879	364036	302689	0	184618	110724	304679	138160	230888	243929	0	58530	0	0	0	72794
NEGmz568.722rt1.62	568.722	1.61588					214511	166291	312494	50265	222236	283196	212290	177468	122082	126351	195063	236048	254116	238791	284002	223833	167782	101075	77928	243229	326731	257428	412672	389122	305744	243362	205547	344990	207501	336753	0	253085	150155	317377	194197	114823	231286	0	45914	0	0	121656	50043
NEGmz569.729rt14.87	569.729	14.8701					54750	59623	87251	35933	46735	60192	57281	59006	36487	50847	54371	77924	95564	61600	51569	71149	41438	81091	77557	114326	80680	54804	63160	54006	53019	73110	59205	57573	56616	71472	56146	75077	74070	95003	96080	58093	65593	66053	60911	64416	58466	77806	109131
NEGmz570.205rt12.77	570.205	12.7743					34434	19318	26773	22278	20793	48628	21444	21269	0	18057	20565	32445	47268	18149	45365	23176	34227	36244	30763	30643	31267	43699	27482	44820	37665	47215	22823	23324	50074	43089	43177	39251	60645	47598	38527	38454	34693	57642	37754	38774	34953	37592	29234
NEGmz570.231rt14.14	570.231	14.1432					0	29284	59277	0	36775	77389	41054	42725	0	25373	23049	46536	41217	43957	40749	47942	46083	36085	64674	58710	58048	76491	85279	91375	82306	83263	38743	44246	64773	69365	30253	52044	50593	73884	41959	57564	68286	27827	27817	22418	42773	43768	37053
NEGmz570.671rt1.6	570.671	1.60477					186847	76659	438089	0	209537	248649	99732	0	42705	129633	96653	200680	205440	103902	128514	219560	126226	0	173134	167071	203265	310874	279230	337778	516096	452813	192662	207678	227492	289998	0	119739	70589	393147	144076	163614	236700	0	42857	0	0	0	0
NEGmz570.719rt1.62	570.719	1.61541					318450	247830	343138	153078	408724	548791	365819	227904	205971	187302	168430	407192	334604	260908	316316	361881	204306	128224	119612	300520	467168	426895	401678	496516	423234	342036	302127	405395	430794	423778	24009	347984	254288	432775	236323	134154	357112	0	50644	0	0	93172	55267
NEGmz570.736rt14.62	570.736	14.6245					155294	134709	155450	91781	145782	166349	123023	122381	113165	112678	147631	129340	109586	168048	159105	160016	108947	125817	176932	167007	134465	136299	166092	153696	116922	140754	120007	126657	134961	114952	181880	162969	163915	142847	154631	150847	116479	154572	149592	124957	149501	152613	158039
NEGmz571.238rt14.65	571.238	14.6471					100744	120608	140620	85649	105419	124962	94924	114869	90764	98776	115661	102607	119083	98585	100629	126530	86876	96858	139750	116764	101238	99209	106812	124712	130983	132868	87496	88900	100696	104622	100827	89941	120081	110901	104900	113020	86776	131439	118649	100450	105409	87502	88852
NEGmz571.289rt19.05	571.289	19.05		Ganoderic acid H	Ganoderic acid H_1-Palmitoylglycerophosphoinositol_1-hexadecanoyl-sn-glycero-3-phospho-D-myo-inositol	ID: HMDB0035987_Name: Ganoderic acid H_Molecular formula: C32H44O9_Identification method: HMDB All metabolites - M-H.txt	0	0	27272	0	35586	39418	30533	28759	25467	21892	23076	45436	39808	0	21491	30178	0	40110	0	0	56430	68705	0	149447	151277	96158	61319	35587	50093	55311	19433	0	29389	0	41690	0	115375	39115	0	0	30456	83870	0
NEGmz572.184rt13.37	572.184	13.3746					41709	40245	37856	0	39116	34853	20072	0	0	19269	28102	35382	25403	0	27386	13981	22930	26053	32895	27570	34258	35502	33060	39627	39699	37314	21086	22681	54858	34560	28317	34366	26533	44235	29630	23570	22580	32865	25816	28133	24220	29119	38875
NEGmz572.229rt12.94	572.229	12.9392					21732	30004	36380	19513	22537	33578	24508	22132	17101	19829	25470	25595	25632	23480	29527	18460	29888	25028	28601	22019	29194	34337	25694	35007	28398	30357	26479	25571	46619	32434	26399	30025	29140	39534	28619	33981	33794	30643	25022	34647	24135	25802	33767
NEGmz572.716rt1.62	572.716	1.6155					172606	185148	302719	49638	229572	302981	176968	55387	95443	94963	175993	150682	181842	133078	186279	181250	129885	44835	58788	164846	285656	307634	313482	265647	306942	260724	117717	362382	201964	263637	0	276863	151030	254728	160606	96857	138999	0	0	0	0	98007	29866
NEGmz572.735rt14.32	572.735	14.3202					184170	245733	274759	126405	199547	324342	217754	183714	158282	148081	226274	211958	307935	165974	333492	242411	264246	294060	391554	329006	303827	347557	320443	414213	488567	371243	158348	153809	280797	321609	304179	354623	277217	312767	237360	380889	388634	302133	190050	195145	307126	346775	314859
NEGmz573.164rt11.77	573.164	11.7716		3'-demethyletoposide	3'-demethyletoposide	ID: HMDB0061028_Name: 3'-demethyletoposide_Molecular formula: C28H30O13_Identification method: HMDB All metabolites - M-H.txt	33650	37363	46867	37992	26456	45163	37733	38228	20981	25727	41745	27680	43122	33671	49659	26037	30227	49813	43595	39372	42548	56771	38872	51762	64820	42672	37880	40582	49748	49560	38917	51851	52356	62484	49823	41869	49115	44923	49411	40639	44625	47261	39765
NEGmz573.191rt14.65	573.191	14.6451					0	0	38220	34476	40662	36322	0	31593	21183	21799	38391	46103	47245	37967	50074	54484	72589	51814	63759	57503	59200	63820	84640	84330	58755	74767	31210	26936	38941	82796	74579	48690	52424	73359	56319	55777	27494	51470	48223	37052	56628	67999	59341
NEGmz573.215rt10.66	573.215	10.6562					58101	51123	75141	37132	62135	84130	46886	58498	38345	43992	57321	58724	109030	51191	103919	67054	106199	120080	128449	115232	106754	119054	107014	129807	147684	125752	66113	50389	101204	108034	98641	94529	96408	126070	81762	105248	121140	96216	81508	118549	107636	114911	114783
NEGmz573.236rt14.31	573.236	14.3146		Austalide C	Austalide C_<i>para</i>-hydroxyatorvastatin_<i>ortho</i>-hydroxyatorvastatin	ID: HMDB0034075_Name: Austalide C_Molecular formula: C30H38O11_Identification method: HMDB All metabolites - M-H.txt	162448	162210	191204	63464	157000	199030	134237	148943	108466	120248	187972	184779	244665	131354	201544	174837	159737	236130	303612	278996	230771	300174	253822	274399	300931	293073	137558	142117	263414	224941	194646	236451	195159	245516	220791	233508	197939	213572	187145	153363	200148	255709	241059
NEGmz573.347rt21.47	573.347	21.47					0	83045	104515	0	47797	102738	42609	0	0	0	0	0	50440	33770	41946	46512	0	0	0	0	32158	102896	52712	139435	118865	172531	155081	51802	85221	145907	0	34891	0	39294	28475	35131	99438	0	0	0	39184	0	0
NEGmz574.214rt14.48	574.214	14.4845					93335	45874	78310	0	52268	67954	46825	54495	20018	29918	39621	59115	46931	48718	49346	38445	0	44713	38129	62863	57645	41161	55429	50828	44002	30988	0	26145	58038	64783	65591	71429	57301	56429	46716	46971	58624	25350	46960	46228	41259	48642	47828
NEGmz574.24rt13.57	574.24	13.5727					52598	38958	41893	29834	47515	83973	49695	59006	38810	35778	53722	53134	69445	71844	72397	60525	40796	39838	59165	62482	67169	107892	89571	98040	97339	75505	54522	58232	92438	110801	51777	79864	72299	100177	65509	89264	73271	89450	45392	39276	62280	49407	75905
NEGmz574.2rt12.55	574.2	12.5455		Zafirlukast	Zafirlukast	ID: HMDB0014689_Name: Zafirlukast_Molecular formula: C31H33N3O6S_Identification method: HMDB All metabolites - M-H.txt	1280912	1057496	1419291	752519	1108394	1358447	1121019	1071281	945779	901186	1178992	1128875	1287979	1131640	1424293	741290	1047914	1218313	1314460	1072150	1046930	1291287	1228804	1411604	1373555	1194707	1198241	960976	1462997	1435369	1300017	1316208	1447667	1816413	1392554	1235116	1149637	1355441	1223660	1386191	1360748	1268941	1246863
NEGmz574.733rt14.88	574.733	14.8811					195133	201148	212365	144922	259963	359844	272271	281624	178909	271191	229710	247561	313017	218208	390811	305921	131598	288241	322022	373809	407297	541846	416834	468095	429694	447265	202818	293020	315884	378463	297012	404612	342656	477119	333110	345010	267722	355504	358659	279425	363949	456972	499643
NEGmz574.741rt13.53	574.741	13.5307					32671	31278	45039	0	35940	48633	40136	46341	34227	35843	40309	49880	41960	38291	57498	43187	28278	44086	39081	52229	63535	89934	73943	67494	79773	55830	25639	37532	67971	71617	37168	73954	32857	57689	55989	62617	54829	46152	32528	0	38140	53312	38439
NEGmz574.7rt13.63	574.7	13.6296					58450	36478	77010	32713	45544	66579	41056	52104	40075	51783	67479	49203	57011	46363	84655	45889	63821	58608	80967	56007	66780	85616	82655	85819	85956	59007	59143	44154	66032	68373	70482	59368	60197	74530	64673	77358	78892	73308	55253	67293	109215	78593	75152
NEGmz575.184rt12.42	575.184	12.4185		Negletein 6-[rhamnosyl-(1->2)-fucoside]	Negletein 6-[rhamnosyl-(1->2)-fucoside]	ID: HMDB0031991_Name: Negletein 6-[rhamnosyl-(1->2)-fucoside]_Molecular formula: C28H32O13_Identification method: HMDB All metabolites - M-H.txt	20050	22136	24548	21323	19258	21040	19947	19936	0	11958	30267	27579	26614	15348	21903	15537	19196	21211	23019	26658	25730	19043	19835	28455	23717	20500	20992	16894	18704	14413	24651	18730	28326	27263	19368	29738	19742	25866	23150	21440	27353	24482	26046
NEGmz575.206rt12.57	575.206	12.5748					404844	369311	478065	220365	377715	470056	388140	368074	317099	277952	364202	428151	437407	385043	464351	277079	394435	436561	411436	342597	370784	469758	453362	465600	528871	405639	397350	305203	499790	475599	445304	490738	495984	599826	492803	429416	440766	447429	500339	436850	463334	447217	472393
NEGmz575.231rt14.85	575.231	14.8486					154095	151678	156050	100352	148931	232207	177323	207134	174293	170955	176649	262028	225426	156647	244887	248321	84338	170873	230297	275135	319375	298894	299285	298032	361297	304748	116629	195974	220669	261711	239463	334988	269285	328949	277614	295995	194281	317158	222680	174958	279479	309572	351244
NEGmz575.232rt14.88	575.232	14.8804					154095	151678	156050	100352	148931	232207	177323	207134	174293	170955	176649	262028	280845	156647	244887	248321	84338	170873	230297	275135	319375	298894	299285	298032	361297	304748	116629	195974	220669	261711	239463	334988	269285	328949	277614	295995	194281	317158	222680	174958	279479	309572	351244
NEGmz575.25rt17.07	575.25	17.0724		Lansimide 2	Lansimide 2	ID: HMDB0031966_Name: Lansimide 2_Molecular formula: C36H36N2O5_Identification method: HMDB All metabolites - M-H.txt	113214	90931	89214	42169	60947	153157	101876	154001	80194	71028	114122	161708	105285	109177	114724	125662	89375	109258	152156	132877	111832	157141	78476	130789	204263	115873	61833	106404	169219	195433	133087	147455	145244	221799	127341	109711	94656	59871	75096	43921	167693	147291	98949
NEGmz575.707rt12.69	575.707	12.687					55391	55666	87957	33167	53714	65316	42675	75919	48286	49514	52644	50767	51627	50478	59705	58061	60044	53472	71723	34067	55567	59117	64226	64639	66749	68286	61516	42114	74175	63769	51512	51423	53750	69407	56914	58715	54615	50107	58527	40840	54187	51604	63704
NEGmz575.711rt1.61	575.711	1.61471					0	0	0	0	99140	108127	0	0	0	0	0	0	0	0	0	0	0	0	0	72327	95916	0	0	0	0	0	0	59612	0	0	0	79800	0	0	0	0	0	0	0	0	0	0	0
NEGmz575.731rt14.77	575.731	14.7654					66193	76630	84257	48181	86628	118795	100229	127246	69045	77891	101872	83932	110977	85898	112292	129126	67331	85656	113753	154052	119629	118209	115793	122559	158646	126274	70179	82975	94912	117045	84454	134650	113782	126771	160127	114347	110873	116167	93947	82538	119643	154166	153825
NEGmz575.732rt14.79	575.732	14.7874					66193	76630	84257	48181	86628	118795	100229	127246	69045	77891	101872	83932	110977	85898	112292	129126	67331	85656	113753	154052	119629	118209	115793	122559	158646	126274	70179	82975	94912	117045	84454	134650	113782	126771	160127	114347	110873	116167	93947	82538	119643	154166	152887
NEGmz575.74rt14.01	575.74	14.0095					84219	96398	75867	35743	54451	104516	91705	79390	49559	71783	72190	78566	97481	75579	85416	68084	75739	89590	103533	91272	83595	112806	118256	152574	144287	106945	59350	77901	123098	99021	88879	99985	98934	107307	74201	93330	98867	100427	61831	73073	94798	94881	92359
NEGmz576.204rt12.55	576.204	12.5545					70847	73900	106318	50923	70325	115295	57871	67743	60960	60125	74252	77091	86742	83544	85081	61890	67295	93584	80123	66213	63199	76229	81747	100244	108119	78804	71681	49886	90346	77360	80685	78902	97365	99487	83670	72228	65286	82643	86037	68287	102357	73832	90979
NEGmz576.205rt12.59	576.205	12.594					70847	73900	106318	50923	70325	115295	61191	67743	60960	60125	74252	77091	86742	83544	80729	61890	67295	93584	80123	66213	63199	76229	72818	100244	108119	78804	71681	49886	90346	87704	80685	78902	92601	99487	83670	72228	74567	82643	86037	68287	101587	73832	90979
NEGmz576.216rt11.14	576.216	11.1433					68889	50026	85214	31097	42298	82379	56276	52263	43983	48018	42435	59408	75518	58005	66378	59768	64901	76100	95979	63752	65938	123493	99064	89580	107708	85884	68883	49880	91007	65398	63895	75968	74826	90100	65915	77031	75018	83017	54295	62162	63324	77654	79116
NEGmz576.242rt14.07	576.242	14.0676					52512	66087	70024	35807	58531	69217	74466	55085	41755	45749	47156	97273	63175	39988	68553	51661	69007	62574	108998	72694	57126	99380	74824	99033	79058	74612	53778	45289	73426	77661	62785	79012	64033	98937	60389	94636	83706	56154	59522	45687	67240	59503	85128
NEGmz576.254rt17.04	576.254	17.0391					46346	33758	0	0	0	52259	55638	72492	49656	37398	54264	56579	40960	44286	36759	49792	44964	42589	54899	50964	34505	73266	38761	54474	91666	43980	0	47116	60482	67479	63790	53016	55163	79151	49068	49539	46836	0	37363	0	57383	57285	48256
NEGmz576.724rt13.78	576.724	13.7837					0	0	40240	27286	29742	49491	33733	25431	38362	46480	40371	28254	62104	34369	64435	43269	52921	85567	77850	43360	76772	75117	116054	85419	76846	89960	0	44910	49768	47074	58760	83875	73169	68379	42395	51641	36115	104381	133130	73865	66481	67506	125886
NEGmz576.805rt1.62	576.805	1.62328					338645	582156	437639	96112	856321	574458	435478	402513	256504	349080	244821	487004	522379	368752	429654	720058	467914	94857	0	628247	418084	300397	603732	544027	579230	298043	199290	716722	143143	533950	0	398232	258968	340321	209886	0	244906	0	0	0	36948	73150	55891
NEGmz577.194rt13.25	577.194	13.2508		8-Acetoxypinoresinol 4-glucoside	8-Acetoxypinoresinol 4-glucoside	ID: HMDB0033283_Name: 8-Acetoxypinoresinol 4-glucoside_Molecular formula: C28H34O13_Identification method: HMDB All metabolites - M-H.txt	64868	42496	65686	35465	51976	55420	42368	52869	54921	35650	65301	45141	63132	53751	58079	52834	60873	55245	66855	65072	62897	68836	74243	81370	82103	68679	56727	56170	62149	44304	54520	59183	62572	57498	47875	50562	51224	61232	80828	52614	56818	84008	70347
NEGmz577.224rt13.81	577.224	13.8138					29613	27582	44444	38973	27086	48485	0	35748	21739	20461	35834	32206	56763	23522	34724	22561	38322	58068	34340	35013	60083	69115	56961	66663	69291	43262	34706	29030	37193	26724	54538	36945	44736	40700	49984	42493	37890	45926	94348	80036	56683	79585	64193
NEGmz577.2rt11.79	577.2	11.7924		8-Acetoxypinoresinol 4-glucoside	8-Acetoxypinoresinol 4-glucoside	ID: HMDB0033283_Name: 8-Acetoxypinoresinol 4-glucoside_Molecular formula: C28H34O13_Identification method: HMDB All metabolites - M-H.txt	31023	24585	44104	14874	27052	37284	30039	30160	20594	22196	26032	20820	36874	20112	31537	28599	28143	30651	50054	28187	33152	51416	36557	48429	57586	54273	33408	23390	57239	31053	32096	31203	33914	37743	34951	32265	42291	32260	34201	37766	39421	35585	33712
NEGmz577.694rt13.25	577.694	13.2516					34717	31908	55077	25534	26440	41243	50905	29483	24197	33078	31455	41029	35248	51922	38473	32210	48394	61310	52123	49428	39253	57183	49606	48942	72200	73249	40436	38734	36204	42954	50335	43140	56489	45509	51204	46741	44385	37092	36640	38526	50282	48693	50891
NEGmz578.868rt1.56	578.868	1.56448					771064	566968	4261879	936194	974518	2151867	1610448	1049095	714699	1315421	583832	1959987	1747799	953057	642961	2530940	1230924	1282267	3678364	1816953	3334759	2300279	2759483	2269903	2017282	2493146	1334440	1800876	5105752	2289323	730033	1164732	1117221	1449120	1080436	2211932	2272822	1887010	789932	129236	620253	1116968	1016340
NEGmz579.741rt14.4	579.741	14.3966					71071	70800	113164	42393	78279	84846	81022	97256	74329	70876	76479	88510	111855	73487	108204	92941	64353	99166	124757	90877	147042	156944	134428	194376	152310	135827	77165	50110	131793	121786	96965	118064	119698	138554	87912	139077	112823	111856	120415	101460	103819	110739	124855
NEGmz580.244rt14.4	580.244	14.403					58359	65203	67537	32085	49507	91528	47874	81316	53103	46794	49404	61034	60097	44987	49062	69665	69687	75229	81640	81424	73655	76027	111257	90913	110616	115033	56222	56149	97531	83339	65630	83163	77666	80372	77058	90951	71277	100411	71259	60228	116251	59743	115186
NEGmz582.232rt13.98	582.232	13.981					93866	92672	120647	59983	129611	151387	128969	124837	79777	98331	130019	122296	145086	123921	104189	121883	101903	86227	116285	115703	111628	138106	128403	173517	148398	146075	131047	100754	125347	132107	122815	158575	136869	151738	106039	132155	84376	117475	194613	90521	122555	116896	124108
NEGmz582.728rt14.65	582.728	14.6455					62755	42107	51961	25713	46639	97251	49645	62196	37436	78413	74623	43602	93804	69858	64206	57688	49964	50483	73541	67173	78209	98693	64685	75302	98573	48928	37647	50714	61993	95074	54584	91625	63530	62756	73701	70051	64554	79344	77157	60722	78186	67259	88110
NEGmz582.733rt13.99	582.733	13.9857					75478	82653	109008	51249	117978	92297	81325	93382	64954	70487	96249	83537	91691	55270	104102	98572	70729	81232	111096	79066	111009	106638	135557	112435	80663	112378	111378	62102	112286	107482	111423	103482	74061	95508	71673	58469	83695	128336	93056	69537	95288	101768	108934
NEGmz582.882rt1.48	582.882	1.48406					332866	570175	284510	580302	517726	222452	445637	490906	442148	288096	502838	355340	225403	882538	1042047	340739	905329	389663	403346	385836	432326	585109	289539	134144	238055	291925	248064	161276	447129	584778	970696	340638	343767	501890	386227	519789	621479	202432	255248	241663	454163	293067	146314
NEGmz583.231rt14.52	583.231	14.5199					47255	44261	50799	38629	53204	48329	29742	46182	37103	39825	38720	60428	49215	36814	48836	35913	41382	41411	43467	73404	59278	66761	58706	45003	71480	49159	39791	30060	52143	63207	39535	67242	76545	44930	53285	54131	32728	52204	59632	56469	36546	65927	59600
NEGmz583.246rt13.67	583.246	13.6684					556706	615999	745253	387713	445477	571950	563101	553221	414458	394181	565116	632960	720777	483769	616051	474683	529910	528768	609175	536778	563652	635734	583656	616562	632937	628762	462823	428444	638322	655443	727117	719481	681171	811345	697615	621155	534411	665380	737802	622868	664941	617366	610918
NEGmz583.71rt14.08	583.71	14.08					213180	192636	236039	143056	203958	232251	172871	188808	133414	193757	203466	186077	256135	241265	243177	235959	278335	258372	316015	265532	303820	364375	294603	355462	306780	334395	163763	172761	242989	267981	284588	244458	271538	334792	242640	251504	235411	273468	253110	204056	233428	273119	293515
NEGmz584.212rt14.06	584.212	14.0584					142623	122914	177169	97292	130104	180106	122845	130705	79298	133317	165975	149395	158548	136001	212440	180660	192917	193148	236697	215498	210444	237023	215513	276940	275361	221830	102345	161034	192607	166855	174075	179726	189205	218653	179420	209989	165766	152009	186671	156892	172005	196224	213651
NEGmz584.269rt15.46	584.269	15.4567		Tigecycline	Tigecycline	ID: HMDB0014700_Name: Tigecycline_Molecular formula: C29H39N5O8_Identification method: HMDB All metabolites - M-H.txt	50458	75793	73264	43880	35435	91650	55404	100420	28882	57981	75248	109850	96775	49287	115283	60095	0	36590	0	87908	122624	134627	61915	63706	95601	83398	79326	76918	123152	186555	56602	112471	100332	124969	73264	143875	73758	112548	71638	0	121173	62210	50509
NEGmz584.618rt1.6	584.618	1.60006					197155	0	561367	55716	140097	207912	233882	110614	0	155549	122239	221189	239669	103814	132524	306093	87868	128846	1108102	314475	758072	918304	498929	1095712	881501	1243355	274655	109216	1179989	371684	109805	185492	134412	382737	126591	1011143	502632	194725	99216	0	67423	0	84892
NEGmz584.711rt14.04	584.711	14.0365					92549	71487	93655	49354	79495	104408	61504	75487	52039	60693	84191	76185	89217	76837	96931	72522	101249	93978	127003	87661	101365	137517	109647	104968	119272	100151	70686	68283	92996	112178	112456	88793	104415	109365	81209	75524	99399	83867	78805	88316	100228	94718	113162
NEGmz585.243rt13.66	585.243	13.6637					213447	175220	265607	120363	133547	188757	193039	188353	143783	138102	179474	183835	232873	161481	224460	156563	166317	164637	186394	151792	186879	206796	206713	218298	206266	218146	156502	139424	222895	208192	230157	232547	196783	270904	241908	227634	182554	192382	199559	218623	192413	194452	219733
NEGmz585.286rt17.22	585.286	17.2184					0	0	0	0	0	0	0	0	0	0	0	0	0	0	0	0	0	0	0	0	0	34670	0	0	0	0	0	0	0	0	0	0	0	0	0	68297	0	0	0	0	30693	0	0
NEGmz586.246rt13.64	586.246	13.6394					69372	72155	83146	46825	58789	78949	64907	69560	58937	64493	66801	61075	92993	72647	73842	53383	84870	61377	77996	64613	68267	80391	85990	78150	69779	71682	42741	52694	80099	96695	88521	99859	70036	95954	93884	89320	69086	75878	86462	91213	89258	80713	86014
NEGmz586.614rt1.6	586.614	1.60012					204416	50647	516807	75874	211976	262929	228528	182962	0	227925	197243	278503	410424	108460	157147	494724	146190	95449	1094936	355899	964907	1068982	589792	1382598	995442	1331112	319337	309578	1511478	398824	174600	234643	140710	446578	200404	1347674	495842	268144	144213	0	63013	93939	107143
NEGmz586.662rt1.6	586.662	1.60451					239414	70324	348045	78880	213240	231944	278338	105544	79556	223126	120723	196078	172400	109144	168578	313900	86015	63374	232775	238204	358251	559082	251318	400876	467732	435281	254839	296868	366488	316662	0	180926	136855	394538	139671	241826	320551	56757	55521	0	25621	57069	47150
NEGmz587.219rt10.03	587.219	10.0306					18744	0	19476	0	18377	19947	13285	13898	13870	20092	17115	15364	20593	17841	15853	13396	19825	11675	12136	16958	19613	15310	23473	16836	18204	11736	16401	0	13269	13678	23417	16042	18341	18797	15674	11086	16519	12463	17774	20111	18783	15731	12017
NEGmz587.247rt14.16	587.247	14.1594		Sandoricin	Sandoricin_Pentigetide	ID: HMDB0037555_Name: Sandoricin_Molecular formula: C31H40O11_Identification method: HMDB All metabolites - M-H.txt	107489	119602	130820	95255	134505	132588	148081	156975	82665	116671	117552	124022	132466	101164	170933	130697	125756	134039	176979	144231	149090	164792	162432	186153	159879	143874	92437	109930	159295	116390	184423	168183	157969	168502	152420	150968	134374	159661	140239	167672	167911	141560	145475
NEGmz587.749rt14.16	587.749	14.1571					98511	120329	109495	59092	86607	98519	68499	86331	87463	65998	82860	97084	135574	96092	96277	114796	106943	125769	117504	130838	110937	159081	128366	119531	129707	103931	64543	78985	83398	112304	94854	119277	119555	116037	105582	106798	89743	131059	106704	99456	118878	113636	110042
NEGmz587.74rt14.42	587.74	14.4239					39577	37310	72480	22557	27965	51707	40953	26174	24401	30393	40987	47254	52953	37664	43172	47933	25683	40881	61790	41520	38378	54714	56496	80875	67908	67484	35679	41218	69111	56355	42252	57298	32925	48321	50613	47969	52598	46234	56516	30893	45301	50733	42117
NEGmz588.234rt14.77	588.234	14.7728					149490	165835	223647	112505	214784	412627	188556	274043	125784	148633	231018	188339	344958	158062	253192	214598	90630	169605	188386	249298	244193	301275	261078	266781	337759	337564	156511	172440	194104	327898	222732	293072	261230	318656	226032	308670	278650	330805	218085	165826	215928	277332	279451
NEGmz588.25rt14.17	588.25	14.165					46589	53364	50252	40527	55603	45492	32984	52514	29722	35920	58424	43501	65164	49001	56871	43783	46230	63008	66351	57616	44148	66544	57583	38501	65107	44220	46317	42688	48699	41458	59863	68613	64239	66559	54749	45574	55639	42493	53390	53850	64574	44451	50170
NEGmz588.66rt1.6	588.66	1.60328					285849	207302	814817	118596	377854	479913	328585	264478	161217	299519	268459	475993	474516	187280	303812	555305	205015	162536	528510	387292	736603	948959	501834	844780	796722	773361	425736	523744	1024854	693837	40031	339344	313700	830066	308243	468485	555551	96189	75859	0	90098	102160	123569
NEGmz588.735rt14.79	588.735	14.7867					151955	114310	159520	65444	121103	212057	137408	225027	106905	113719	168330	154353	216648	140693	222879	151311	49326	151941	128413	178568	189045	185548	208137	208082	201565	171936	118687	151462	182051	219556	242143	204037	217295	248613	229957	238608	175518	280938	211276	116288	198179	191966	233349
NEGmz588.898rt1.53	588.898	1.5277					19700000	19400000	21900000	15000000	19400000	23100000	18800000	18900000	15700000	18900000	18800000	20000000	21700000	20300000	20400000	22400000	19900000	17400000	21800000	22100000	23000000	22600000	23200000	23800000	22800000	23700000	21200000	21700000	24200000	22700000	16400000	21900000	19300000	21900000	20400000	22500000	21100000	17700000	15600000	917971	12500000	17600000	14400000
NEGmz589.233rt14.78	589.233	14.7849					120161	90341	137099	42439	109766	146023	138932	125149	68865	93675	110171	175093	230367	97822	138114	105621	51713	109248	117959	132378	132814	167801	147087	194346	153311	155806	80236	105324	133280	215876	147657	172200	127434	176886	138470	212531	125303	157344	124806	96126	165498	156342	187211
NEGmz589.306rt19.41	589.306	19.4117		D-Urobilinogen	D-Urobilinogen_I-Urobilin	ID: HMDB0004158_Name: D-Urobilinogen_Molecular formula: C33H42N4O6_Identification method: HMDB All metabolites - M-H.txt	101370	114147	119452	25425	56750	152983	121700	97731	83341	81336	85116	76138	84218	134779	97395	80885	48746	103481	60272	36249	89847	132407	144471	148777	107458	110241	128713	109513	126882	139348	35587	94571	66152	120461	126805	107281	98627	50062	78376	65477	123861	104833	79548
NEGmz590.194rt12.24	590.194	12.2436		Zafirlukast metabolite M5	Zafirlukast metabolite M5	ID: HMDB0060986_Name: Zafirlukast metabolite M5_Molecular formula: C31H33N3O7S_Identification method: HMDB All metabolites - M-H.txt	209133	183878	241073	132384	200749	230348	231317	174466	134357	166613	211166	230475	237634	205266	235191	119319	198338	254058	264340	211268	226273	256659	230126	264025	267414	250285	219894	130026	239398	221107	251360	229761	275924	279893	232644	229597	225934	254513	255582	260792	278809	324813	263141
NEGmz590.657rt1.6	590.657	1.60494					271845	122137	738238	122298	365399	381830	333752	231995	126784	271566	225585	334549	337882	212516	298368	438543	221547	109801	367914	258356	493863	556490	433622	632472	847706	666557	433775	323529	704724	489034	50262	261197	199753	489874	257577	471449	425816	62988	91016	0	38245	88693	93105
NEGmz591.226rt11.61	591.226	11.6148					39962	23224	24045	22646	24646	32492	28146	19967	25282	24965	20492	23277	33968	25725	31504	16071	24011	32540	25397	31838	27155	31641	26630	36263	38308	30095	21996	19862	30904	30801	29078	30756	37519	38210	33120	26381	33348	42020	25166	14417	27244	34434	33960
NEGmz591.707rt14.52	591.707	14.5152					163114	160341	176422	96191	140375	212218	146568	169587	98356	141235	210386	163873	208808	162290	264372	185521	255866	244109	295048	294004	318519	332039	293349	326398	323465	332816	109707	160413	213002	287366	222496	236523	239041	279255	273032	288265	209182	192605	239297	241645	243808	341815	317759
NEGmz591.744rt14.61	591.744	14.6064					83025	75310	104984	40349	74397	101357	82912	72624	51220	71399	84155	94713	127294	72847	153667	106362	73493	93907	101204	142168	110811	152427	117644	109847	133130	83107	55884	72386	88559	147977	101132	147573	121546	139144	119319	118100	171384	96516	102690	75126	122181	118453	134274
NEGmz592.209rt14.54	592.209	14.5399					135102	111334	114909	61747	99631	134767	102410	133905	137836	102144	134438	110648	144951	110198	164892	129288	177725	191150	204015	181231	196283	244817	237135	287856	239426	251327	68894	123388	149115	187051	186872	233172	157280	205126	174941	211581	151888	140249	155303	159250	172125	236724	259218
NEGmz592.243rt14.61	592.243	14.6147					78442	70711	86068	50685	81922	122498	92531	76785	63425	69549	79102	79261	106411	65664	106844	109959	92394	99027	101063	166118	119709	132141	132104	113842	119391	122015	67526	103021	145467	144641	92227	125647	98728	129243	141627	143662	126158	132597	94644	91798	92233	105625	102729
NEGmz592.701rt1.61	592.701	1.60918					440755	383513	861683	149457	608455	689424	320602	320356	159275	359101	260788	564668	552453	301779	490280	471100	327911	172574	210034	362793	612588	693516	728253	782133	844990	680079	555118	689001	609728	706629	0	429121	297630	728995	309694	221559	420431	0	76157	0	41949	126544	97819
NEGmz592.715rt13.51	592.715	13.5102					648453	504450	687591	378981	608267	849954	553602	566287	507317	492561	622427	564262	650546	621092	759143	641317	658143	776591	903579	765232	771476	886811	795789	838840	951483	936653	598433	540695	839069	800180	709641	692953	732365	1028895	718652	749047	743670	728081	691889	670734	679203	786200	829638
NEGmz593.214rt13.71	593.214	13.7126		Zizybeoside II	Zizybeoside II	ID: HMDB0034955_Name: Zizybeoside II_Molecular formula: C25H38O16_Identification method: HMDB All metabolites - M-H.txt	419027	429151	533009	269569	441466	450303	417782	410850	326419	356209	458719	408130	458730	495233	45491	451354	558735	622436	48704	39819	52420	169866	53189	612335	60123	53079	471401	362345	549547	520030	485003	516534	515788	677122	535864	542656	517675	470305	496235	560190	542354	64139	59400
NEGmz593.217rt13.5	593.217	13.498		Zizybeoside II	Zizybeoside II	ID: HMDB0034955_Name: Zizybeoside II_Molecular formula: C25H38O16_Identification method: HMDB All metabolites - M-H.txt	419027	429151	533009	269569	441466	450303	417782	410850	326419	356209	458719	408130	458730	495233	569292	451354	558735	622436	653636	559089	619035	636209	600014	612335	670051	649562	471401	362345	549547	520030	485003	516534	515788	677122	535864	542656	517675	470305	496235	560190	542354	562744	629368
NEGmz593.248rt14.78	593.248	14.7846					1984628	1949467	2180011	949470	1898587	3268355	2089064	2667394	1723500	2149437	2421447	2839326	3708810	2089346	3245167	3218646	1145455	2249616	2646077	3387267	4125706	4881569	4213595	4388355	4831661	4830534	1928414	2421297	2808665	4203098	2967722	3678543	3065969	4270464	3283887	3888077	2788633	3846144	2951756	2207822	3299104	4136276	4912266
NEGmz593.275rt13.69	593.275	13.691					254697	288151	335395	230140	252342	305828	270309	292833	213837	241068	349964	290909	396572	261876	416737	334041	391158	371735	459980	370756	381606	483561	395115	489572	509393	411698	224524	253315	400069	358216	405736	388452	399115	539418	418875	379509	261367	381249	389416	395780	407984	365949	400733
NEGmz593.716rt13.48	593.716	13.4798					210548	178667	234428	139659	207633	237453	197326	197985	166093	215544	264118	221927	217660	227915	280393	203222	245929	250749	289379	297988	259070	311115	300602	288773	295599	289396	221784	208389	321743	288757	275858	216348	267832	311835	229239	267967	238964	225138	254297	232764	256651	275590	282481
NEGmz593.739rt14.29	593.739	14.2881					122669	101134	174210	73515	141191	182084	121849	104992	114083	161144	226560	179458	300266	128402	325155	190455	299576	292746	337716	259937	269660	307456	343912	347080	323709	319794	112216	134147	237482	302409	316606	313083	325336	343795	270961	280742	216708	252379	166052	246289	295238	296655	307618
NEGmz593.75rt14.79	593.75	14.7922					1434080	1441961	1647914	810499	1493908	2443304	1738356	2250643	1162163	1573826	1641064	2090002	2559206	1514507	2584733	2445116	1024056	1766436	2116110	2684318	3450823	3770902	3152242	3176313	3727446	3495975	1366575	2031145	2105441	3236141	2101118	2738459	2321428	3350214	2552171	2991338	2012767	3125600	2319262	1970088	2426389	2775623	3604295
NEGmz594.196rt14.5	594.196	14.5002					53814	29524	67628	24823	36429	56970	43021	54033	39846	58508	46803	58949	67863	56511	69585	44382	56381	85379	81985	88173	63221	78311	76167	71055	60863	77584	33951	35169	54690	57761	66719	71327	57400	77417	72818	81235	53609	59789	79051	76568	57873	80084	75292
NEGmz594.217rt13.49	594.217	13.4917		Acrimarine J	Acrimarine J	ID: HMDB0040386_Name: Acrimarine J_Molecular formula: C35H33NO8_Identification method: HMDB All metabolites - M-H.txt	76748	97543	119730	60700	87183	121439	90394	94054	68552	80398	88779	113248	146142	89836	104196	95906	98914	93499	121215	113934	113525	128191	132355	148902	136322	114678	91856	95541	131832	115521	113775	98696	103340	151894	97003	119771	95003	129199	119675	106625	98896	95197	117707
NEGmz594.241rt14.27	594.241	14.2714		Taurocholic acid 3-sulfate	Taurocholic acid 3-sulfate	ID: HMDB0002581_Name: Taurocholic acid 3-sulfate_Molecular formula: C26H45NO10S2_Identification method: HMDB All metabolites - M-H.txt	112937	104020	131553	50473	110104	135781	73123	123095	106669	69221	140783	131370	224559	75000	241292	129200	199534	218949	250468	210652	211313	236889	244125	199036	245640	239984	92288	83210	205023	245984	219244	257922	225765	256492	235318	167118	219543	203112	146340	175655	180376	232120	211041
NEGmz594.306rt16.3	594.306	16.304					55141	0	47499	0	0	0	119291	79018	54425	0	28087	2278874	40974	0	28477	42601	0	65080	0	0	0	23214	0	2689769	703388	997980	66107	29125	32121	47410	1113463	0	44727	29705	29454	0	35459	0	0	0	688693	953593	0
NEGmz594.698rt1.61	594.698	1.60964					222058	151086	259673	65712	246134	347083	155182	124525	92727	173113	196460	214660	164072	124102	258329	225786	95194	33122	155764	198211	388552	322791	356611	306393	359734	262259	251870	129269	209447	304514	0	212692	142764	317893	198373	105597	206401	0	0	0	0	0	0
NEGmz594.742rt14.26	594.742	14.261					61464	53155	54592	26821	59505	52228	64960	45126	41945	73960	68903	66201	94817	56877	130788	42858	102415	115400	123511	89806	75168	122147	76525	120272	125774	83239	70061	44678	79341	87273	112033	111455	135181	93224	91144	84791	77863	101757	66153	120349	98341	115450	90134
NEGmz594.746rt1.62	594.746	1.61895					439461	577022	596007	117559	703962	671666	564017	304216	318907	310434	451963	474801	647046	544228	518850	567884	455925	131242	92909	453852	830800	586581	837456	687440	710302	355688	452909	642439	326293	545993	0	611468	482298	514423	326871	102970	473042	0	25238	0	0	96012	93946
NEGmz595.173rt12.15	595.173	12.1463		Eriocitrin	Eriocitrin_Isorubrofusarin 10-gentiobioside_(2R)-6,8-Diglucopyranosyl-4',5,7-trihydroxyflavanone_Pinobanksin 5-[galactosyl-(1->4)-glucoside]_Rubrofusarin 6-gentiobioside_Cassiaside C	ID: HMDB0005811_Name: Eriocitrin_Molecular formula: C27H32O15_Identification method: HMDB All metabolites - M-H.txt	28376	23949	28360	16410	19842	21941	22446	18477	17959	16741	20808	28673	23957	24752	30248	12481	22444	28975	27735	22086	22549	28603	23020	33066	25202	21372	27923	17025	26651	22892	32014	27698	24781	31798	25908	27796	28589	33115	30841	23865	33060	27389	33574
NEGmz596.243rt14.95	596.243	14.9457					67620	54460	82699	29834	68314	57353	72524	64442	51817	64304	68389	62110	96936	57213	80746	85477	36592	57065	91999	54452	58061	49764	72850	47729	80104	47859	41492	55275	73142	69579	52301	72853	34938	76250	77228	68813	54297	85582	65095	66210	72446	80393	85257
NEGmz596.742rt1.62	596.742	1.61834					362766	278059	320448	84366	472450	562638	287683	228469	191819	247830	232753	307395	447941	301939	353023	492118	305238	100294	75557	327606	363308	507944	515201	492946	641014	307341	299646	452226	277979	464084	0	375513	207834	449859	192703	90485	256457	0	0	0	0	64882	26932
NEGmz597.251rt14.67	597.251	14.6652					149537	115654	136704	78146	129531	145020	131771	136336	154264	116184	161294	131266	131128	146639	145747	159371	79139	160939	168661	156188	115415	128698	169064	153618	140412	106992	117544	156579	114220	146256	98387	110977	126195	157914	100202	133952	170884	127681	135844	166427	128044	145921	165634
NEGmz597.306rt19.46	597.306	19.4593		1-Oleoylglycerophosphoinositol	1-Oleoylglycerophosphoinositol	ID: HMDB0061693_Name: 1-Oleoylglycerophosphoinositol_Molecular formula: C27H51O12P_Identification method: HMDB All metabolites - M-H.txt	0	32606	39397	0	41673	50342	35366	33449	26756	30489	0	55546	43922	0	49494	41171	0	75119	23774	0	35862	100324	20690	316246	173465	155368	82138	48972	64774	59716	61214	29850	18609	35262	37214	19900	160972	49556	20187	0	63864	127496	0
NEGmz597.752rt14.67	597.752	14.6742					106499	82803	115759	52504	93554	144946	76103	101214	98605	101459	101391	113502	102854	96032	106661	116921	78623	101842	123254	102958	121524	101922	102681	113739	113164	98285	96786	100618	115724	114713	100498	111827	98565	133798	95668	144495	91124	123242	109268	97969	108921	117546	128860
NEGmz598.787rt1.62	598.787	1.61779					184787	288580	191826	49356	293577	333749	189416	145321	104451	161622	98142	220836	213690	182907	211937	301543	215634	0	0	197432	173911	295329	272006	327629	402894	178021	122585	333951	90364	276746	0	281778	99436	220246	164106	0	171670	0	0	0	0	71187	0
NEGmz599.248rt14.47	599.248	14.4689					176860	153685	244920	96455	145569	264334	188537	168927	119097	147872	210243	222419	293163	155575	229849	154451	227450	244822	322140	257346	258765	318742	318526	340702	413863	487843	131317	163526	237988	252709	249894	238474	288132	381664	242678	262804	230467	281425	154439	212115	260777	371403	345679
NEGmz599.75rt14.44	599.75	14.4399					135524	172035	127578	61920	111406	140658	118659	141306	103766	118278	152672	156793	219337	137142	177684	155555	163478	173535	267492	204001	196128	264349	234879	257170	278366	273288	87879	105774	224378	195990	162899	253350	196730	171461	185447	184725	177423	196613	139995	160552	186579	256902	210646
NEGmz600.214rt12.29	600.214	12.2935					86594	112207	97578	56119	88340	81606	78333	81473	74595	85200	91016	85051	116586	82419	124582	82180	114098	140989	156980	133016	121974	165077	124897	161947	158802	144921	91670	56790	125917	118884	150770	149456	162069	175669	149756	132939	144527	167278	148812	167270	181340	185680	161545
NEGmz600.25rt14.45	600.25	14.445					93659	52541	75822	30889	73982	133952	78440	59544	53659	71947	85637	84072	108296	78415	106398	63763	88096	115694	113241	111065	83109	105751	123628	124199	140645	105187	36855	63628	101647	82850	77547	102909	98931	133419	102070	110973	112839	73229	60840	81345	97032	142429	106203
NEGmz600.713rt13.86	600.713	13.8641					75640	75415	86395	41777	67114	103426	63322	74793	73316	67837	81561	86648	81432	96587	93971	98567	119019	139756	119614	139986	119734	117514	112192	124050	137146	132216	78102	71692	83744	104054	106258	72518	130668	135991	100901	98095	79353	100597	92679	81612	101867	95861	118205
NEGmz600.728rt14.62	600.728	14.6197					81896	74315	81637	51958	62386	118191	60889	80395	56696	81103	105500	77611	85526	106643	83144	70814	52265	70227	96238	105321	87779	105877	131745	92714	99162	132593	57013	69846	85041	107476	65548	104035	77660	105835	103856	136041	74786	109034	92633	112258	110902	112187	125754
NEGmz600.753rt13.72	600.753	13.7209					34051	37864	52546	26337	40797	70166	43829	44467	29891	35986	39295	38802	68852	40078	78154	47069	29270	47574	44430	51279	61596	71015	61892	77722	138523	82758	58128	51288	79749	62010	63869	77416	52802	76784	65017	89383	46482	70000	61866	36111	45234	49667	71095
NEGmz601.214rt13.89	601.214	13.8885					79548	61601	54532	57234	77049	71621	64318	52048	43699	55556	84685	60441	69730	74087	81516	65505	70815	77307	93349	76648	72870	93357	83572	113940	94485	70760	63228	56758	71001	57883	84585	71277	87829	97292	76617	61846	53496	57650	85580	72378	60985	66644	116892
NEGmz601.215rt13.83	601.215	13.8326					79548	61601	54532	57234	77049	71621	64318	52048	43699	55556	84685	60441	69730	74087	81516	65505	70815	77307	93349	76648	72870	93357	83572	113940	94485	70760	63228	56758	71001	57883	84585	71277	87829	97292	76617	58010	53496	57650	85580	72378	60985	66644	116892
NEGmz601.235rt10.69	601.235	10.6941					37208	26159	31707	21493	20314	25176	13883	33182	18676	21013	33107	28509	41994	26958	30850	20526	40496	21230	18004	30405	31934	23252	37110	24566	24256	19493	24185	11798	21727	21155	29410	21676	33197	34961	25068	25889	22294	20363	26967	30570	24317	30223	20789
NEGmz601.23rt14.61	601.23	14.6072					72564	57086	59513	34257	51910	93959	79766	54599	46466	54122	52477	52866	59257	67036	59543	64228	35963	62567	67347	77709	74320	87488	75888	69823	82943	94877	36165	48505	63970	79148	57918	89775	46110	87610	66820	69542	69793	62652	59668	61385	93352	60472	70794
NEGmz601.245rt14.97	601.245	14.9748		Lymecycline	Lymecycline	ID: HMDB0014401_Name: Lymecycline_Molecular formula: C29H38N4O10_Identification method: HMDB All metabolites - M-H.txt	171778	202752	161731	109288	170921	286231	208300	293853	123283	170160	219363	259378	269611	178693	361075	208733	95487	164142	226912	327132	291676	310657	295935	362811	390534	327790	188665	226552	239321	347040	224496	416455	215697	388555	316186	347595	174749	307951	284729	220188	276119	329327	355433
NEGmz601.254rt13.73	601.254	13.7272		Lymecycline	Lymecycline	ID: HMDB0014401_Name: Lymecycline_Molecular formula: C29H38N4O10_Identification method: HMDB All metabolites - M-H.txt	48444	34239	48158	0	37749	41122	44690	47815	22703	35575	38715	43675	52918	59531	48366	48132	30134	37713	26178	33501	51527	87509	53331	80849	62945	80231	28337	31410	68918	87676	27251	59553	45378	62858	41824	98615	78121	33506	56940	0	43467	44033	43599
NEGmz601.72rt12.95	601.72	12.9529					72203	75390	117261	53133	75389	104364	93552	67703	61643	68361	73799	74119	72413	74318	103390	95797	66610	69360	114673	90500	66572	93039	88045	95217	103993	116489	93837	71151	105139	87550	76640	95624	85519	89802	87433	118349	76063	92271	85668	76412	78298	65851	90711
NEGmz601.745rt14.97	601.745	14.9673					147036	157350	161687	103901	132123	224271	141274	209102	160644	150741	151519	170146	233507	142346	200623	159750	88129	158660	173828	227945	242095	263370	241024	273263	287335	234299	156553	180213	196186	284362	193468	238705	204917	320944	244380	230800	171621	252553	205739	159334	200274	264456	289170
NEGmz601.746rt14.98	601.746	14.9761					147036	157350	161687	103901	132123	224271	141274	209102	160644	150741	151519	170146	233507	142346	213137	159750	88129	158660	173828	227945	242095	263370	241024	273263	287335	234299	156553	180213	196186	284362	193468	238705	204917	320944	244380	230800	171621	252553	205739	159334	200274	264456	289170
NEGmz602.245rt14.87	602.245	14.869					113483	58782	80221	48521	81815	110378	98402	86549	56335	67212	77974	99863	125282	72477	96345	107429	39791	82899	81425	98731	135888	142731	120003	138032	129599	126996	57257	82567	148744	124700	88822	139769	90608	129139	122337	138685	93423	108843	63979	73130	114355	147944	177303
NEGmz602.247rt14.87	602.247	14.87					113483	58782	80221	48521	81815	110378	98402	86549	56335	67212	77974	99863	125282	72477	96345	107429	39791	82899	71264	98731	135888	142731	102093	138032	129599	126996	56183	82567	148744	124700	88822	139769	92369	129139	122337	138685	93423	108843	77640	73130	114355	147944	177303
NEGmz602.252rt14.22	602.252	14.2218					58718	55708	86811	37903	63687	85327	41800	83650	52464	62026	51505	80336	89564	63832	77889	85489	53615	62718	91498	88332	71270	138870	92997	110559	129933	85471	58889	67467	83426	126940	91174	99540	78889	97893	83110	101315	77958	97826	79644	58771	131996	89613	95357
NEGmz602.72rt13.01	602.72	13.014					34129	35373	49847	26511	41983	43310	29269	34996	37789	27979	35765	35070	32522	33516	36601	40606	33225	32916	58325	33652	33520	47770	43834	51628	49125	41205	35863	34037	49070	40357	42604	37017	41903	39936	37625	44687	43224	36989	42817	37623	48542	41757	37853
NEGmz602.754rt14.26	602.754	14.2591					52781	33489	60936	24215	47687	85138	47396	61580	47652	54702	54748	50921	66555	46399	78164	51707	44734	62922	74467	63939	59271	72773	86753	70299	75292	61710	41172	42130	75232	72805	57201	89896	81431	72103	60724	93511	68022	60705	48333	52047	60939	60374	64905
NEGmz603.238rt14.03	603.238	14.0328		6-Hydroxysandoricin	6-Hydroxysandoricin	ID: HMDB0037556_Name: 6-Hydroxysandoricin_Molecular formula: C31H40O12_Identification method: HMDB All metabolites - M-H.txt	0	29208	39060	0	38688	37366	39474	35283	22309	17988	40780	38335	49938	35532	46452	63807	76094	54047	56356	64781	60307	81931	67414	71319	74081	95037	22044	27518	48853	69365	78662	44119	65790	52236	51391	54473	19155	84475	109645	69503	70399	101758	130965
NEGmz603.706rt13.48	603.706	13.4796					58953	56066	57229	41799	44358	61803	55969	42116	37800	50081	58386	43463	63324	55195	45936	42070	67853	71244	69427	68245	66711	65641	78470	66049	74836	67882	49292	47539	75625	66053	72147	60802	73329	87328	58785	60928	69524	50231	51489	53694	64137	80067	66635
NEGmz603.739rt14.01	603.739	14.0055					0	26481	45562	0	24043	27934	31522	26193	27410	0	23944	19892	45617	36197	51565	22415	39119	46795	40898	82273	36522	68495	52705	64526	56396	59878	21024	24307	59447	37449	35615	55400	71547	64594	34681	48563	31240	59425	70586	60918	57157	66475	72308
NEGmz604.208rt13.5	604.208	13.4966					37793	36640	43602	31279	48190	45084	27950	36939	33512	34424	47384	30698	41060	55263	58302	42938	49533	54909	48978	58788	46566	64779	50703	47331	49840	64548	56652	39882	39103	37900	60343	45059	38888	49367	33486	45815	37947	57564	40527	49938	52102	47247	48277
NEGmz604.247rt12.15	604.247	12.1534					0	0	0	0	0	0	0	0	0	0	0	0	39542	0	35077	19774	30080	38509	39076	30333	34033	42134	45794	49104	49076	36685	0	0	33950	37535	37378	40232	48728	42733	32382	41237	39422	37831	31453	34309	41217	35921	41055
NEGmz604.304rt13.27	604.304	13.2666					0	0	0	0	0	0	20590	0	0	0	0	152296	0	0	0	0	0	0	0	0	0	0	0	143726	78288	54724	0	0	0	0	114245	0	0	0	0	0	0	0	0	0	89198	99420	0
NEGmz604.326rt17.48	604.326	17.4791		Dynorphin B (6-9)	Dynorphin B (6-9)	ID: HMDB0012937_Name: Dynorphin B (6-9)_Molecular formula: C26H43N11O6_Identification method: HMDB All metabolites - M-H.txt	0	0	43490	0	0	0	74032	75032	51490	51962	0	76693	32671	0	29091	53695	0	108997	0	0	53300	0	0	143945	369665	236411	139600	39618	35649	58769	49451	0	65920	0	36238	0	78978	33305	35535	0	101857	101152	0
NEGmz604.872rt1.55	604.872	1.55068					468539	488333	67904	689130	358991	80495	650431	705490	795153	395857	839170	330562	261784	1327633	846485	266884	900271	2417245	75328	176973	146577	70878	161301	0	65484	137888	1121009	238806	63505	220752	1860249	361457	841374	165134	919249	84009	738370	469530	591210	567300	817536	826007	524064
NEGmz605.274rt13.25	605.274	13.2475					79244	64753	103509	36259	64202	91731	80349	53207	43509	56890	55602	67474	84821	70816	75579	45712	66664	87297	91155	77642	66693	118007	95902	87506	93943	79077	72484	57045	117766	97673	78623	89006	69734	90624	83044	91956	79679	74842	56138	82173	84856	64266	71159
NEGmz606.256rt14.55	606.256	14.5488					63062	75443	54658	39787	89786	93507	91210	66824	57839	60448	69789	77477	90529	73510	82484	88301	65392	85964	120934	91379	121415	118034	111806	149637	115832	114200	48197	73189	83462	73167	100771	87012	76161	84173	83036	113279	83778	92747	87390	69709	95617	113859	116539
NEGmz606.756rt14.55	606.756	14.5531					44599	56453	78969	36574	58769	64582	54198	28952	31495	36950	63199	54347	67323	63182	60689	87752	45480	56220	160849	96787	101301	99109	112321	127293	121149	95005	48148	65885	80422	51224	88874	79875	101796	89750	80677	59646	67263	71010	57234	73829	97293	120134	106587
NEGmz607.189rt13.74	607.189	13.7448		4-(4-Hydroxyphenyl)-2-butanone O-[2-galloyl-6-cinnamoylglucoside]	4-(4-Hydroxyphenyl)-2-butanone O-[2-galloyl-6-cinnamoylglucoside]	ID: HMDB0039313_Name: 4-(4-Hydroxyphenyl)-2-butanone O-[2-galloyl-6-cinnamoylglucoside]_Molecular formula: C32H32O12_Identification method: HMDB All metabolites - M-H.txt	261280	222731	348088	110952	279925	337957	224254	377562	228761	428521	691525	469410	494385	373068	424718	221083	434884	252493	280875	580281	439979	881358	1355532	512549	479148	391821	396965	131337	282550	362423	621449	402653	426945	554180	415004	410767	613734	592710	806850	776834	716244	662839	496666
NEGmz608.236rt13.25	608.236	13.2453		QYNAD	QYNAD	ID: HMDB0006730_Name: QYNAD_Molecular formula: C25H35N7O11_Identification method: HMDB All metabolites - M-H.txt	128002	185228	196107	86919	135976	158380	141424	121002	96508	108199	125817	147547	160901	109106	156625	57299	55850	66548	86684	71164	52914	88791	62797	90050	83004	81453	108448	95353	135538	134272	146199	144881	145051	143953	120260	119952	85180	109349	117535	140541	112614	81068	62463
NEGmz608.253rt13.89	608.253	13.8877					0	40283	24859	20411	0	0	34573	26699	19213	0	28322	26161	36687	0	35431	20541	31086	42816	53491	44943	41248	28789	42457	36039	39846	31783	22509	39544	38559	33848	27593	50292	36806	37193	33289	29982	33739	27822	30467	33642	51426	48686	48085
NEGmz608.745rt14.19	608.745	14.1883					103853	66156	109082	39494	127691	118956	160929	107923	74013	103009	123685	126658	107214	107887	114426	138859	114969	113599	108391	116039	93221	176441	125132	138496	121007	146481	100729	90678	166542	139361	91888	123646	114865	150640	125496	97097	116312	108786	152038	82401	138328	138281	171422
NEGmz609.215rt12.95	609.215	12.9528					77208	53124	69804	79086	68091	68311	54683	61111	68607	46631	72322	71443	51697	56509	61683	28713	37888	51149	54970	45560	46653	49775	41995	57991	58343	56047	58614	34956	54670	42790	66873	62685	54949	49934	44216	52498	59435	78462	51763	86346	48209	51978	50180
NEGmz609.241rt14.8	609.241	14.8038		Rhodin G7	Rhodin G7	ID: HMDB0059949_Name: Rhodin G7_Molecular formula: C34H34N4O7_Identification method: HMDB All metabolites - M-H.txt	83701	59887	33985	23089	28261	46444	44080	57996	44304	39849	60609	55918	59289	43613	71113	37231	28140	56967	50238	52677	75163	61925	42759	53173	85145	61770	26095	42209	45551	69632	67312	50885	46164	87354	71283	62366	37488	75498	51739	51576	74838	62716	67333
NEGmz609.247rt14.24	609.247	14.2357					83701	59887	75731	79688	69851	120940	81911	72792	66127	69346	76272	75415	85467	75274	98749	84403	80288	75321	82878	92884	97058	101213	124614	108037	116763	88765	93898	75751	111024	82824	69741	95958	82311	95163	85103	71359	65194	83991	110071	79825	91447	161506	134187
NEGmz609.746rt14.49	609.746	14.488					44150	34647	45887	31530	39875	53068	44518	36908	29887	54044	46375	42321	64353	53194	35451	43742	29112	47830	46708	42442	60760	53279	72354	70233	59570	57863	63320	45751	59625	58436	51842	63088	55557	53707	49289	80800	35847	57969	71728	35741	48994	59336	68610
NEGmz610.222rt14.25	610.222	14.2492					183635	207100	218042	124942	179199	226497	168185	200580	130854	148015	207251	160372	248524	193059	297514	213941	273952	249659	332516	249524	267232	333892	305552	315814	320852	288269	140366	178799	226560	285193	254547	303387	235828	294877	236803	275161	226834	247977	239017	191712	226383	265127	307822
NEGmz610.265rt13.67	610.265	13.6702					231671	161550	226325	129527	163609	189678	166377	199601	141469	169029	205595	212842	248786	197417	237509	243054	272804	308662	313873	284197	328883	297161	293501	294398	347898	333272	180999	150294	268767	239604	249525	288046	262721	383100	268820	301640	207930	233668	268756	273479	297322	310387	341483
NEGmz610.641rt1.6	610.641	1.60177					169177	66675	396654	53334	294283	195996	195247	224247	0	229798	123267	213830	329412	192593	184722	273335	324009	87586	333112	299056	581801	697349	518779	588124	489849	518667	250533	189940	388030	261229	0	328860	0	385203	101139	254247	236867	74173	0	0	41054	37809	46760
NEGmz610.724rt14.23	610.724	14.2312					143538	131023	159576	86300	152999	180750	161801	140768	106344	114399	168353	177172	167887	150823	181414	155854	202334	186774	205598	218412	195203	240349	209661	257871	252513	231886	130407	115041	165924	175760	175082	217671	216893	221017	192638	215272	208394	178466	176988	157478	176614	218991	233546
NEGmz610.783rt15.58	610.783	15.5759					40832	0	65692	40450	53087	102711	36502	71812	66461	0	65842	95112	54891	42487	117825	34566	0	42600	0	66738	73809	96158	51514	50503	84342	112127	72659	98140	72623	91415	42937	62389	69299	65027	61222	120557	57314	87201	54646	0	107451	51297	50043
NEGmz611.224rt14.23	611.224	14.2264		Novobiocin	Novobiocin	ID: HMDB0015185_Name: Novobiocin_Molecular formula: C31H36N2O11_Identification method: HMDB All metabolites - M-H.txt	53767	66970	90725	44890	90652	91493	68993	72939	93030	62541	82142	85021	94456	73041	98704	94360	112808	105361	113431	124346	99148	119057	106328	118122	144819	117669	60623	63883	122596	104992	118649	114725	121321	116543	88231	107853	93234	93412	90301	85522	116890	100317	115219
NEGmz611.232rt12.45	611.232	12.4547		Novobiocin	Novobiocin	ID: HMDB0015185_Name: Novobiocin_Molecular formula: C31H36N2O11_Identification method: HMDB All metabolites - M-H.txt	11700000	9940302	12800000	7663343	9978827	12700000	9318386	10800000	8286678	8517512	9653054	9275469	11800000	9371649	12100000	7023861	8673052	10200000	10100000	8231301	8878840	11100000	9711133	11000000	11200000	10100000	9849744	7930335	11800000	11700000	11300000	11600000	11500000	13700000	11500000	10700000	9934429	10900000	10900000	10600000	11100000	10400000	10100000
NEGmz612.233rt12.46	612.233	12.4577					4516711	3584007	4667662	2770178	3463387	4489614	3349962	3846267	2920306	3107586	3413016	3134761	4199606	3356057	4405879	2514736	2889033	3380503	3486075	2792602	2906835	3572600	3179808	3728549	3601581	3462778	3725868	2629922	4421480	4303219	4203580	4141119	4413433	5087856	4088161	3910363	3433849	3947494	4135215	3865521	4011196	3437405	3452272
NEGmz612.638rt1.6	612.638	1.60066					150599	66445	322637	0	163894	219962	161317	128229	64729	141119	68380	186533	313428	158764	101493	235685	170232	0	324343	317516	328844	464554	383364	400459	724470	471197	112612	0	542561	332136	0	256318	0	114095	94758	219620	282223	0	0	0	31458	0	65385
NEGmz612.685rt1.61	612.685	1.6069					99712	70333	250809	0	211514	96962	135350	127178	83130	0	79550	116381	110128	100603	114924	231049	105661	0	89693	153156	137792	192872	163091	207386	165957	217994	159956	0	203255	169588	0	98845	0	184291	0	57883	144372	0	0	0	0	0	0
NEGmz613.282rt18.68	613.282	18.6764					0	0	0	0	0	0	0	0	0	0	0	0	0	0	0	0	0	0	0	0	0	0	0	0	0	0	0	0	0	0	0	0	0	0	0	0	0	0	0	0	0	0	0
NEGmz613.762rt14.21	613.762	14.2053					97759	90645	189271	69659	74238	154282	110767	143065	91884	95518	111845	150476	179128	127814	124950	126147	104420	146770	151103	169626	152553	187496	169430	129550	133992	147073	103404	108431	139363	157909	122157	129748	191014	230232	147945	154757	120472	113445	128434	124573	179138	179541	206184
NEGmz614.262rt14.22	614.262	14.2181					82807	71073	119986	48514	74775	93734	83637	77290	81947	68915	106437	97901	115106	95711	119664	89753	81329	115239	125508	129018	118617	124139	145764	136924	145854	106552	86932	72527	128682	121307	129158	121286	140114	130986	101236	135860	103753	109772	129118	108009	119556	141345	147832
NEGmz614.682rt1.61	614.682	1.60616					159752	135403	211404	45030	348062	293823	199622	184061	71301	139859	145241	156277	228221	196231	183750	233212	151292	39236	92083	263000	154431	260560	197100	433978	337005	331734	176050	286625	212428	258889	0	174934	0	345819	166322	109160	158651	0	0	0	0	38936	0
NEGmz614.747rt14.89	614.747	14.8866					119256	118384	172055	61865	135322	260174	176959	239457	118264	120158	160169	202964	230120	123355	240232	189308	59348	142109	138469	188401	246892	233594	196583	230855	240619	199282	140639	118258	221658	333386	158049	210569	213249	285878	227324	234091	204148	265870	181384	137658	240385	225646	226170
NEGmz614.762rt14.2	614.762	14.197					69709	38894	52211	39596	41997	58072	72739	45532	47653	29707	64241	26433	55043	57058	53896	49086	50621	47938	76361	48576	50142	54079	73473	59575	55528	44530	40907	45845	53646	63142	55799	52096	68548	70660	54653	54947	51692	53785	52120	43116	77561	57112	84901
NEGmz615.135rt15.43	615.135	15.4287		3,5-Dicaffeoyl-4-succinoylquinic acid	3,5-Dicaffeoyl-4-succinoylquinic acid	ID: HMDB0029903_Name: 3,5-Dicaffeoyl-4-succinoylquinic acid_Molecular formula: C29H28O15_Identification method: HMDB All metabolites - M-H.txt	0	0	0	0	0	0	0	0	0	0	0	0	0	0	0	0	0	0	0	0	0	0	0	0	0	0	0	0	0	0	0	0	0	0	0	0	0	0	0	0	79021	78167	100362
NEGmz615.247rt14.88	615.247	14.8801					101765	146079	174873	59231	95972	182073	120019	139178	67323	106166	131011	174381	232108	89933	203757	120161	52556	90549	174251	120087	166722	178759	189048	195152	205349	196670	121987	134554	173640	229817	143160	217754	177817	201572	114271	160644	140084	165113	132104	117593	159349	166216	227062
NEGmz615.746rt14.89	615.746	14.8899					86736	82235	120960	47440	95694	166549	117757	143401	52835	75188	99208	104426	188900	86733	154791	162102	55227	82508	70636	101477	123529	125066	150984	158461	154076	119789	97127	117395	97335	231665	102626	148307	188631	166332	176012	162240	99803	146137	111827	93584	134576	101785	143109
NEGmz616.21rt11.94	616.21	11.9416					42697	46695	78108	31538	38680	63439	40026	53383	37826	43086	52585	45408	81394	38935	52925	42195	55318	80171	95466	52748	55697	68645	60786	98608	90899	77044	55978	49450	108911	63104	55913	57333	54226	71395	54316	59282	70616	60484	57367	69370	62727	66278	60955
NEGmz617.212rt11.96	617.212	11.9577					24923	16333	32325	14708	15061	22556	23053	14836	19076	18830	16848	16986	28412	24504	23340	14338	18152	24032	43720	22935	18632	30976	25765	39744	32455	31014	19354	19019	38136	20553	20677	27970	32598	28917	23621	34072	30493	27242	27117	28183	27521	21468	24932
NEGmz618.221rt14.69	618.221	14.692					125532	109635	164366	71276	111872	140122	111957	135543	107827	122434	132877	142689	169823	143646	167045	146229	216652	242645	241823	263335	222229	263327	323562	328933	317275	290603	92152	137343	155298	217922	198942	222290	190474	260928	162424	313013	144072	167320	190176	163299	197902	260785	304304
NEGmz618.257rt14.73	618.257	14.7299					69734	59267	110663	33663	59932	75176	90510	53237	42138	85677	78184	64063	98428	57724	81713	101491	51754	61474	93810	101444	107827	100721	121355	92175	92328	96123	54524	69299	82396	98147	93529	113264	81009	113743	82328	106174	100486	92807	62625	69421	75469	100233	92178
NEGmz618.721rt14.68	618.721	14.6823					111934	92439	102554	48084	89864	106535	82005	87112	73814	82880	103183	102320	135757	113385	120879	104519	169128	170581	173762	210566	188530	225371	205013	211257	221707	195912	82852	88607	105869	143109	124035	151883	152036	173916	137798	227733	104803	179435	127433	107603	136482	161236	218014
NEGmz618.756rt14.76	618.756	14.7615					66679	66531	68742	46695	58439	69707	63980	79467	57667	58761	70743	63430	122392	66447	95937	101631	82194	106589	105003	118568	133400	125858	108593	104647	117078	124130	68670	73120	82491	109700	83464	136386	106064	114672	87418	105449	111286	87501	88979	69380	97272	96013	93233
NEGmz619.228rt13.71	619.228	13.7056					553299	559848	658658	362991	490206	758083	537973	545270	418738	515050	655131	606604	681676	535257	739311	646780	738266	878186	930932	715553	819759	961202	1018966	957152	998866	822181	645203	526403	776757	741253	707546	819047	750577	982181	735803	934123	831221	704815	703017	685551	736622	811885	977027
NEGmz619.29rt17.62	619.29	17.622		1-Arachidonoylglycerophosphoinositol	1-Arachidonoylglycerophosphoinositol_1-arachidonoyl-sn-glycero-3-phospho-1D-myo-inositol	ID: HMDB0061690_Name: 1-Arachidonoylglycerophosphoinositol_Molecular formula: C29H49O12P_Identification method: HMDB All metabolites - M-H.txt	308098	209306	891452	44588	379134	453027	471443	642191	331573	503690	311089	493461	593243	222111	493841	494394	0	214644	303842	0	788265	1051044	66911	1391751	664713	1543733	1652529	429119	895794	828668	408632	296530	393033	580048	851267	316208	3415266	544643	262651	0	294964	442107	0
[truncated: 1,634 more rows]
[truncated: 35 more columns]
